# Supplementary material for: Stress amplifies sex differences in primate prefrontal profiles of gene expression
Source: Biol Sex Differ. 2017 Nov 2;8:36. doi: 10.1186/s13293-017-0157-3 (PMC5667444; doi:10.1186/s13293-017-0157-3)
Supplement: Supplementary file 1 — Human brain regions of interest. Specific regions of human frontal cortex and anterior cingulate cortex in Allen Brain Atlas array data (http://human.brain-map.org) that we compared with squirrel monkeys. (XLSX 11 kb) [file 13293_2017_157_MOESM1_ESM.xlsx]

## Sheet: Sheet1
Abbreviation	Full Name
orIFG	inferior frontal gyrus, orbital part
opIFG	inferior frontal gyrus, opercular part
LOrG	lateral orbital gyrus
fro	frontal operculum
MFG	middle frontal gyrus
trIFG	inferior frontal gyrus, triangular part
SFG	superior frontal gyrus
PrG	precentral gyrus
PCLa	paracentral lobule, anterior part
MOrG	medial orbital gyrus
GRe	gyrus rectus
IRoG	inferior rostral gyrus
SRoG	superior rostral gyrus
FP	frontal pole
AOrG	anterior orbital gyrus
POrG	posterior orbital gyrus
PaOG	parolfactory gyri
PTG	paraterminal gyrus
CgGf	cingulate gyrus, frontal part
SCG	subcallosal cingulate gyrus
