# Supplementary material for: Stress amplifies sex differences in primate prefrontal profiles of gene expression
Source: Biol Sex Differ. 2017 Nov 2;8:36. doi: 10.1186/s13293-017-0157-3 (PMC5667444; doi:10.1186/s13293-017-0157-3)
Supplement: Supplementary file 2 — Prefrontal cortical region effects. Genes targeted by probes with prefrontal cortical region main effects (P < 0.05) that survived multiple testing correction (q < 0.05). Data from 28 squirrel monkeys are presented for 5557 probes. Abbreviations: dlPFC dorosolateral prefrontal cortex, vlPFC ventrolateral prefrontal cortex, vmPFC ventromedial prefrontal cortex. (XLSX 852 kb) [file 13293_2017_157_MOESM2_ESM.xlsx]

## Sheet: Sheet1
Probe ID	Gene	X-linked	dlPFC mean ± SEM			vlPFC mean ± SEM			vmPFC mean ± SEM			Region P	Region q
ILMN_1343291	EEF1A1	NO	9.64116	±	0.214663	11.116	±	0.0619512	9.58007	±	0.0514149	7.55e-14	2.43e-12
ILMN_1651229	IPO13	NO	10.0131	±	0.0995458	9.75273	±	0.0898607	10.0381	±	0.081327	0.000319921	0.000849763
ILMN_1651259	FLJ36848	NO	6.94916	±	0.0512882	6.6463	±	0.0255805	6.89126	±	0.0335882	3.24e-07	1.7e-06
ILMN_1651286	GRHL1	NO	5.04096	±	0.0266052	5.08034	±	0.0253871	4.9728	±	0.0203291	0.0104562	0.0191851
ILMN_1651370	USP21	NO	5.28818	±	0.0497505	5.15526	±	0.0278385	5.24103	±	0.0278887	0.0252461	0.0414432
ILMN_1651438	ZFPM1	NO	6.17175	±	0.0385452	6.04997	±	0.0281524	6.19771	±	0.0342225	0.00624345	0.0120948
ILMN_1651466	ALOX5	NO	5.32613	±	0.0321635	5.1957	±	0.0207534	5.38583	±	0.0413894	0.000263922	0.000715183
ILMN_1651492	WNT2B	NO	7.14089	±	0.078881	6.70036	±	0.0213887	7.18262	±	0.0339832	3.77e-10	4.17e-09
ILMN_1651513	SKIV2L2	NO	7.30845	±	0.118186	7.96576	±	0.055618	7.37528	±	0.0796527	4.08e-08	2.63e-07
ILMN_1651536	GEFT	NO	5.00261	±	0.0268811	4.98761	±	0.0281038	4.90155	±	0.0209662	0.0159458	0.0276151
ILMN_1651538	NUMBL	NO	10.1967	±	0.078416	10.1193	±	0.0658777	10.4772	±	0.0692928	1.3e-05	4.87e-05
ILMN_1651643	ASB11	YES	6.44243	±	0.0405655	6.25509	±	0.0400372	6.40752	±	0.0417943	0.00398391	0.00810981
ILMN_1651657	ADAM33	NO	6.31763	±	0.0405293	6.14407	±	0.0262366	6.21652	±	0.032175	0.00152741	0.00346367
ILMN_1651664	SDHALP1	NO	5.68497	±	0.0396117	5.46092	±	0.0305494	5.66996	±	0.0279667	4.07e-06	1.69e-05
ILMN_1651693	GSG1	NO	7.15974	±	0.0503407	7.01949	±	0.0337566	7.17603	±	0.0354968	0.00186711	0.00414066
ILMN_1651717	ADAMTS20	NO	5.92527	±	0.0442321	5.8362	±	0.0328595	5.98575	±	0.0382043	0.0272072	0.044236
ILMN_1651735	TGOLN2	NO	9.36344	±	0.047731	9.39954	±	0.0596843	9.24454	±	0.0438622	0.0219859	0.0366901
ILMN_1651799	SLC38A2	NO	10.0027	±	0.183058	10.8608	±	0.0696968	9.14508	±	0.0634535	3.89e-16	3.19e-14
ILMN_1651817	GRIK1	NO	6.28103	±	0.0687741	6.60905	±	0.0797181	6.5436	±	0.0900324	4.04e-05	0.00013448
ILMN_1651838	RND1	NO	8.03792	±	0.102247	7.68916	±	0.0283986	7.84964	±	0.0555333	0.00210276	0.004609
ILMN_1651902	RASL11A	NO	5.58184	±	0.0393582	5.57126	±	0.0323233	5.71479	±	0.0528329	0.0210944	0.0353423
ILMN_1651943	ANK3	NO	7.02181	±	0.0545951	6.71066	±	0.0305327	6.99916	±	0.04216	1.17e-06	5.51e-06
ILMN_1651964	ABCC5	NO	5.99304	±	0.134896	7.04332	±	0.0435741	5.59156	±	0.041601	1.42e-20	5.47e-18
ILMN_1652003	GNG10	NO	5.38013	±	0.0392091	5.31311	±	0.0238577	5.46569	±	0.0358146	0.00644235	0.0124284
ILMN_1652022	DHX57	NO	6.88382	±	0.0400365	6.70261	±	0.0297067	6.85606	±	0.0400916	0.00148774	0.00338673
ILMN_1652024	CSNK1G3	NO	5.2447	±	0.0436047	5.55887	±	0.0453106	5.26802	±	0.0447363	1.48e-06	6.78e-06
ILMN_1652085	MPHOSPH10	NO	9.52184	±	0.068438	9.21123	±	0.0565704	9.52878	±	0.0583442	2.68e-07	1.43e-06
ILMN_1652128	LMBRD1	NO	8.7118	±	0.0804298	8.42961	±	0.0262234	8.68555	±	0.0353225	0.000193901	0.00054203
ILMN_1652160	LRBA	NO	8.37334	±	0.093619	7.7234	±	0.0397806	8.39518	±	0.0360481	1.01e-12	2.39e-11
ILMN_1652188	KIAA1632	NO	5.33441	±	0.0375305	5.27078	±	0.0359509	5.46237	±	0.0389667	0.00212278	0.00464598
ILMN_1652243	FLJ32784	NO	6.55518	±	0.06517	6.2994	±	0.0315564	6.59155	±	0.0376266	2.54e-05	8.91e-05
ILMN_1652280	FBXO32	NO	5.3834	±	0.0460788	5.243	±	0.0349796	5.36125	±	0.026315	0.0150975	0.026347
ILMN_1652357	PDHX	NO	5.97983	±	0.0947317	6.56485	±	0.0719388	5.8715	±	0.0433728	3.12e-10	3.56e-09
ILMN_1652371	KIAA1324L	NO	13.1744	±	0.0335248	13.0692	±	0.035291	13.2271	±	0.0303947	0.000131019	0.000382556
ILMN_1652378	IPO7	NO	7.68451	±	0.0447712	7.38893	±	0.0336605	7.62158	±	0.0392836	4.13e-07	2.12e-06
ILMN_1652394	RAB2A	NO	6.61893	±	0.0300507	6.46974	±	0.0283149	6.68467	±	0.0294719	4.87e-06	1.99e-05
ILMN_1652434	MTHFD2L	NO	5.94409	±	0.0819071	6.36271	±	0.0575094	5.74954	±	0.0487422	5.91e-10	6.2e-09
ILMN_1652439	KRTAP3-1	NO	5.26496	±	0.0417407	5.43059	±	0.0276965	5.23645	±	0.032858	0.000120628	0.000355617
ILMN_1652445	RAC1	NO	6.71113	±	0.0464371	6.63289	±	0.0238861	6.77501	±	0.0360722	0.0160146	0.0277179
ILMN_1652472	BRAF	NO	6.00034	±	0.0962116	6.51602	±	0.0725022	5.84955	±	0.0679389	1.23e-09	1.19e-08
ILMN_1652749	ERF	NO	5.58282	±	0.0416641	5.79611	±	0.03379	5.55104	±	0.038185	4.12e-06	1.7e-05
ILMN_1652826	LRRC17	NO	7.80107	±	0.117802	8.494	±	0.0748459	8.56539	±	0.0965067	2.58e-09	2.27e-08
ILMN_1652872	UBOX5	NO	6.88635	±	0.0655428	6.50142	±	0.0271031	6.94687	±	0.0410974	8.02e-10	8.13e-09
ILMN_1652913	EZH2	NO	5.59014	±	0.0401339	5.41163	±	0.0434275	5.59266	±	0.0500153	0.00428518	0.00864358
ILMN_1652929	POGZ	NO	4.98004	±	0.0281964	5.11008	±	0.0227518	4.90271	±	0.0251337	9e-07	4.34e-06
ILMN_1652959	ABCD2	NO	6.15387	±	0.0367787	5.92047	±	0.0234304	6.14423	±	0.0415686	2.58e-06	1.12e-05
ILMN_1652996	SMG1	NO	5.37598	±	0.0337289	5.20706	±	0.0246155	5.42397	±	0.0342743	2.45e-06	1.07e-05
ILMN_1653026	PLAC8	NO	5.33861	±	0.038945	5.21193	±	0.0280325	5.32803	±	0.0247348	0.00297905	0.00624965
ILMN_1653028	COL4A1	NO	7.65886	±	0.0569131	7.66957	±	0.0497003	7.85634	±	0.0633474	0.00053499	0.00135168
ILMN_1653047	DHX40	NO	5.23818	±	0.036851	5.1649	±	0.0324981	5.31187	±	0.0333827	0.0118038	0.0212569
ILMN_1653055	SOX3	YES	5.51815	±	0.03939	5.81453	±	0.0364032	5.72754	±	0.0404573	1.31e-06	6.08e-06
ILMN_1653102	CCDC64	NO	5.15953	±	0.026981	5.13013	±	0.02816	5.23637	±	0.0290023	0.0270847	0.0440449
ILMN_1653129	CSTF2	YES	10.2205	±	0.0455634	9.94116	±	0.0438139	10.3387	±	0.0369635	3.47e-11	5.09e-10
ILMN_1653143	ECD	NO	5.34369	±	0.0437458	5.24321	±	0.0216818	5.37797	±	0.0290346	0.0125578	0.0224602
ILMN_1653146	MSH4	NO	6.22436	±	0.044678	5.9507	±	0.0264062	6.27756	±	0.0383793	1.28e-08	9.28e-08
ILMN_1653165	AAMP	NO	8.43002	±	0.0729487	8.07118	±	0.0317857	8.30239	±	0.043582	1.09e-07	6.3e-07
ILMN_1653283	APP	NO	5.87093	±	0.0733095	6.23352	±	0.0618694	5.78124	±	0.0546823	1.01e-07	5.93e-07
ILMN_1653337	USP32	NO	5.61071	±	0.0308596	5.57045	±	0.0312223	5.46586	±	0.0384977	0.00318607	0.00663678
ILMN_1653340	RECQL5	NO	7.5781	±	0.0693918	7.26737	±	0.0342389	7.65497	±	0.0519654	8.08e-07	3.92e-06
ILMN_1653386	SULT6B1	NO	6.76886	±	0.0415397	6.60993	±	0.0349193	6.72811	±	0.0311271	0.00570757	0.011179
ILMN_1653395	CCR5	NO	5.25026	±	0.0360333	5.07307	±	0.0336378	5.27748	±	0.0407875	0.000133289	0.000388416
ILMN_1653429	SLC35A3	NO	5.37538	±	0.0439054	5.23338	±	0.0396782	5.32163	±	0.0230006	0.0288872	0.0465402
ILMN_1653432	HNRPDL	NO	9.91093	±	0.0533917	9.76792	±	0.0406131	9.98219	±	0.0373374	0.00282527	0.00596236
ILMN_1653434	DMD	YES	5.93283	±	0.0427328	5.70657	±	0.0282252	5.84262	±	0.0409916	0.000261218	0.000708939
ILMN_1653438	PHF14	NO	5.75103	±	0.0671271	5.65979	±	0.0427967	5.88218	±	0.0486951	0.0109887	0.0200007
ILMN_1653459	IL11RA	NO	5.10242	±	0.030018	5.19077	±	0.0202112	5.0582	±	0.0288889	0.00108993	0.00256217
ILMN_1653480	KENAE	NO	6.45939	±	0.0429294	6.25036	±	0.029035	6.4497	±	0.0376456	9.85e-05	0.000297723
ILMN_1653504	EDG1	NO	5.80369	±	0.0416682	5.9821	±	0.032182	5.86953	±	0.0425439	0.00155238	0.0035149
ILMN_1653529	TEX10	NO	9.72925	±	0.0576974	9.56114	±	0.0295253	10.0446	±	0.0326708	9.79e-13	2.31e-11
ILMN_1653607	TXNDC2	NO	5.72265	±	0.0467348	5.54104	±	0.0285599	5.86084	±	0.0410928	5.96e-07	2.95e-06
ILMN_1653612	KCTD9	NO	8.87022	±	0.0779037	8.38323	±	0.0562594	8.03017	±	0.0839544	2.04e-15	1.21e-13
ILMN_1653618	ZZZ3	NO	6.59975	±	0.0917132	7.12767	±	0.0802835	6.86521	±	0.0905174	1.83e-05	6.58e-05
ILMN_1653648	GPR63	NO	5.21071	±	0.0308823	5.2255	±	0.0236835	5.08905	±	0.0271155	0.000377437	0.000986259
ILMN_1653670	CUL3	NO	5.56248	±	0.0725973	6.01646	±	0.0475836	5.42593	±	0.0392036	1.5e-11	2.45e-10
ILMN_1653709	TIMM9	NO	8.21534	±	0.0853975	8.12595	±	0.058421	8.32746	±	0.0702698	0.0290521	0.0467463
ILMN_1653728	ERBB4	NO	5.58332	±	0.0362926	5.734	±	0.0387717	5.56231	±	0.0424418	0.00567136	0.0111179
ILMN_1653738	INTS4	NO	5.35058	±	0.0429559	5.23997	±	0.0274585	5.40805	±	0.0326006	0.00299034	0.00627184
ILMN_1653788	RNF208	NO	5.23782	±	0.034819	5.30775	±	0.0340915	5.15399	±	0.0354919	0.0104583	0.0191851
ILMN_1653793	PDPK1	NO	5.19163	±	0.0437872	5.39963	±	0.0480542	5.13405	±	0.0280134	4.14e-05	0.000137532
ILMN_1653826	FGF13	YES	5.07349	±	0.0323111	5.19392	±	0.031488	5.0493	±	0.0275001	0.00320038	0.00666345
ILMN_1653856	STS-1	NO	11.2532	±	0.0596546	11.0302	±	0.0511898	10.9654	±	0.0535216	2.96e-05	0.000102274
ILMN_1653861	SCMH1	NO	10.4133	±	0.0551089	10.4101	±	0.0380714	10.6739	±	0.03757	5.61e-06	2.25e-05
ILMN_1653871	NAMPT	NO	5.57447	±	0.0421444	5.78465	±	0.036764	5.5934	±	0.0462252	0.000163932	0.00046539
ILMN_1653876	SPG21	NO	7.55444	±	0.0631613	7.11101	±	0.0309243	7.54105	±	0.0348186	4.54e-11	6.41e-10
ILMN_1654074	ITGA3	NO	5.41531	±	0.0447384	5.30333	±	0.0322466	5.47805	±	0.0376438	0.00612609	0.0118987
ILMN_1654118	BCL2L1	NO	11.8372	±	0.0546769	11.6205	±	0.0495051	11.7666	±	0.0368351	0.0020447	0.00449285
ILMN_1654195	GCC2	NO	5.77273	±	0.0450967	5.58285	±	0.023122	5.76842	±	0.0306161	7.08e-05	0.000222187
ILMN_1654204	DNAJC5B	NO	5.30812	±	0.0351304	5.24045	±	0.0259904	5.37814	±	0.042454	0.0172484	0.0296161
ILMN_1654392	KHNYN	NO	7.55459	±	0.067752	7.34212	±	0.034374	7.51641	±	0.0370954	0.00461754	0.00926333
ILMN_1654441	OAT	NO	5.96979	±	0.0871594	6.51994	±	0.0682781	5.78836	±	0.0459583	5.59e-11	7.75e-10
ILMN_1654468	ACRV1	NO	5.44402	±	0.0391671	5.68758	±	0.0427141	5.44859	±	0.052045	6.06e-05	0.000193858
ILMN_1654488	UTX	NO	6.65951	±	0.0588045	6.89262	±	0.0678621	6.9012	±	0.0640098	0.00267483	0.00569237
ILMN_1654560	TLR6	NO	5.5939	±	0.0489643	5.71928	±	0.0337956	5.7553	±	0.0418223	0.0120087	0.0215951
ILMN_1654609	TIGA1	NO	5.51508	±	0.0594504	5.93943	±	0.0387269	5.53442	±	0.0414875	1.13e-09	1.11e-08
ILMN_1654685	MCTP1	NO	9.74007	±	0.103248	9.56187	±	0.113631	10.1463	±	0.109544	2.26e-08	1.55e-07
ILMN_1654691	FKBP3	NO	7.04223	±	0.177798	7.94278	±	0.0832347	6.46896	±	0.055003	7.42e-14	2.41e-12
ILMN_1654735	SLCO3A1	NO	8.70169	±	0.0789478	8.5657	±	0.0514086	8.77255	±	0.0580947	0.0267755	0.0435937
ILMN_1654812	UNC93B1	NO	5.24327	±	0.0391917	5.15491	±	0.0256791	5.26749	±	0.0298391	0.0306291	0.0489634
ILMN_1654851	FAM134A	NO	8.11579	±	0.0385119	8.08552	±	0.0391012	7.98418	±	0.0274883	0.0194587	0.032951
ILMN_1654893	SCAMP2	NO	5.47889	±	0.0378375	5.2875	±	0.0341877	5.50873	±	0.042871	0.000133429	0.000388696
ILMN_1654945	DNMT3A	NO	6.05197	±	0.0507019	5.79992	±	0.0318614	5.97387	±	0.0389179	0.000109507	0.000326201
ILMN_1654946	ZSCAN18	NO	11.7305	±	0.0461487	11.6017	±	0.0391019	12.0641	±	0.0306259	3.98e-13	1.05e-11
ILMN_1654979	EPHA6	NO	5.56405	±	0.0392115	5.50576	±	0.0333394	5.68331	±	0.0399845	0.00223175	0.00486226
ILMN_1655046	NUTF2	NO	8.70566	±	0.068458	8.47605	±	0.0416901	9.00575	±	0.0344417	2.59e-10	3.01e-09
ILMN_1655077	PRDM1	NO	6.39236	±	0.0979879	7.06262	±	0.0436536	6.18883	±	0.0476681	1.86e-15	1.13e-13
ILMN_1655080	HSPCAL3	NO	5.35288	±	0.0445181	5.23771	±	0.0342354	5.36767	±	0.0313195	0.02756	0.0447275
ILMN_1655114	ABR	NO	5.55232	±	0.0430679	5.42926	±	0.0212191	5.55994	±	0.0366675	0.0129746	0.0230837
ILMN_1655137	ZCCHC11	NO	6.45935	±	0.0681596	6.78802	±	0.0536124	6.78521	±	0.0565398	3.64e-05	0.000122953
ILMN_1655194	PHF17	NO	8.22921	±	0.146549	7.50756	±	0.0417748	8.2011	±	0.0403282	3.15e-08	2.09e-07
ILMN_1655206	ZBTB34	NO	6.90913	±	0.0802577	7.20538	±	0.0579891	7.35243	±	0.0731408	4.71e-07	2.4e-06
ILMN_1655241	PURG	NO	6.89368	±	0.0478034	7.16527	±	0.0341065	7.06794	±	0.0385735	3.17e-05	0.000108599
ILMN_1655283	INPP4A	NO	5.96741	±	0.0409561	6.04269	±	0.0354888	6.11991	±	0.0495657	0.0270812	0.0440449
ILMN_1655340	RNF181	NO	6.31904	±	0.129506	7.19121	±	0.0331326	5.99151	±	0.0433923	4.27e-17	5.04e-15
ILMN_1655469	TSPAN3	NO	5.54536	±	0.0393563	5.71404	±	0.0510101	5.59281	±	0.0393591	0.0160795	0.0278085
ILMN_1655482	TRIM27	NO	5.42965	±	0.0376577	5.50049	±	0.0247402	5.3577	±	0.0287462	0.00637491	0.0123136
ILMN_1655498	FLJ25404	NO	13.048	±	0.0517265	12.7526	±	0.0359644	12.7672	±	0.0375002	6.09e-08	3.78e-07
ILMN_1655521	DMRTA1	NO	7.19828	±	0.0492909	6.9678	±	0.0260284	7.12077	±	0.0335511	8.1e-05	0.000249904
ILMN_1655537	ING1	NO	7.5221	±	0.0469133	7.25483	±	0.0257399	7.62744	±	0.0300719	1.23e-10	1.56e-09
ILMN_1655561	ARPC3	NO	5.75146	±	0.0604596	6.1723	±	0.0500472	5.66837	±	0.0360578	7.95e-11	1.06e-09
ILMN_1655595	SERPINE2	NO	14.1522	±	0.042051	14.2188	±	0.0375924	14.0702	±	0.0331176	0.00628651	0.0121649
ILMN_1655614	DSP	NO	7.30984	±	0.063731	7.00412	±	0.0290133	7.32822	±	0.0406451	1.59e-06	7.19e-06
ILMN_1655644	ZNF804A	NO	5.7153	±	0.0371297	5.82694	±	0.0395494	5.66573	±	0.0304685	0.00483423	0.00965428
ILMN_1655663	SC65	NO	8.34605	±	0.0861206	8.15218	±	0.0770043	8.51403	±	0.0587262	0.00116291	0.00271786
ILMN_1655711	PRLHR	NO	5.08319	±	0.0327476	5.11276	±	0.0263617	4.9578	±	0.0252897	0.000220897	0.000609602
ILMN_1655734	RPF1	NO	7.24261	±	0.18735	7.77405	±	0.113608	7.04646	±	0.125193	1.29e-07	7.36e-07
ILMN_1655740	SNAI2	NO	5.7202	±	0.0433482	5.8588	±	0.0400446	5.83375	±	0.0470492	0.0304061	0.0486948
ILMN_1655765	MRPS21	NO	5.73328	±	0.0675882	6.00378	±	0.0307556	5.55808	±	0.033628	1.2e-08	8.8e-08
ILMN_1655783	ATP1B3	NO	6.27383	±	0.0479616	5.92326	±	0.0265256	6.35199	±	0.0435904	1e-11	1.73e-10
ILMN_1655849	GSC	NO	6.78698	±	0.0617562	6.46662	±	0.0222241	6.77179	±	0.0410724	7.2e-07	3.52e-06
ILMN_1655868	ANP32C	NO	5.41538	±	0.030573	5.29543	±	0.0278615	5.39188	±	0.0283468	0.00674837	0.0129427
ILMN_1655892	MMGT1	NO	5.33013	±	0.0409826	5.22085	±	0.035442	5.37542	±	0.0361402	0.0140894	0.0248226
ILMN_1655906	FBXW7	NO	7.40753	±	0.0599785	7.13868	±	0.0444828	7.31328	±	0.0535024	1.92e-05	6.86e-05
ILMN_1655935	ADCY7	NO	7.60234	±	0.0609364	7.21991	±	0.0328411	7.62649	±	0.037792	6.22e-10	6.5e-09
ILMN_1656016	DHX9	NO	5.50372	±	0.0396326	5.48596	±	0.0339276	5.63009	±	0.0365757	0.0129492	0.0230476
ILMN_1656045	BRUNOL6	NO	7.98679	±	0.0517928	7.75931	±	0.0382781	8.05467	±	0.0397512	1.09e-05	4.13e-05
ILMN_1656066	TNPO2	NO	14.1214	±	0.031221	14.0729	±	0.0263466	14.2082	±	0.0263213	0.00309326	0.00647085
ILMN_1656082	H3F3A	NO	13.6796	±	0.0568665	13.5909	±	0.0468814	13.554	±	0.0522529	0.0287495	0.046369
ILMN_1656111	MYLIP	NO	9.84908	±	0.0528988	9.84513	±	0.029581	10.0297	±	0.0362309	0.000171762	0.000486283
ILMN_1656129	SLC39A10	NO	5.91464	±	0.165284	7.10097	±	0.0522318	5.76294	±	0.0600246	3.45e-15	1.76e-13
ILMN_1656149	FLJ22531	NO	7.65087	±	0.0686218	7.22944	±	0.020885	7.70028	±	0.0326078	1.17e-11	1.97e-10
ILMN_1656165	USP9X	YES	9.92811	±	0.0613771	9.87135	±	0.0432269	10.1333	±	0.0474847	6.28e-07	3.1e-06
ILMN_1656192	ZNF704	NO	5.28345	±	0.0315505	5.24683	±	0.0233861	5.16295	±	0.0271774	0.00493798	0.00983708
ILMN_1656200	KATNAL2	NO	6.03049	±	0.0428229	5.85748	±	0.0322528	6.00168	±	0.0462575	0.0067606	0.0129605
ILMN_1656248	ASAM	NO	5.15148	±	0.0446751	5.27136	±	0.0297632	5.01191	±	0.0271283	2.52e-06	1.1e-05
ILMN_1656287	SPOCK2	NO	14.1399	±	0.0331667	14.0941	±	0.0439847	13.9609	±	0.0282281	7.69e-05	0.000238953
ILMN_1656338	PTPRS	NO	6.71138	±	0.0554748	6.34252	±	0.0243972	6.77661	±	0.0292011	2.21e-12	4.67e-11
ILMN_1656368	ALDH4A1	NO	9.85188	±	0.107858	10.0966	±	0.0246	9.76047	±	0.0308695	0.00125515	0.00290809
ILMN_1656399	TCEAL8	YES	12.3575	±	0.043037	12.4762	±	0.0282384	12.2739	±	0.033814	0.000337032	0.000889606
ILMN_1656410	TRPC6	NO	5.13873	±	0.0446757	5.35223	±	0.0344198	5.02764	±	0.0282135	7.5e-08	4.53e-07
ILMN_1656434	IP6K1	NO	7.44947	±	0.0737469	7.0195	±	0.024976	7.36512	±	0.0328303	1.07e-08	7.95e-08
ILMN_1656501	DUSP5	NO	6.94118	±	0.0432026	7.05774	±	0.033253	6.76041	±	0.043015	1.63e-06	7.37e-06
ILMN_1656537	SNRPN	NO	5.69079	±	0.0493702	5.8356	±	0.0347274	5.66871	±	0.0430016	0.0116136	0.0209785
ILMN_1656540	RUVBL1	NO	7.20154	±	0.0441379	7.06469	±	0.0284841	7.38805	±	0.0295482	1.84e-08	1.29e-07
ILMN_1656593	AK5	NO	6.01743	±	0.0508737	5.7691	±	0.0305055	5.95087	±	0.0337602	7.22e-05	0.000226068
ILMN_1656791	RPS6	NO	7.11701	±	0.0801179	7.49204	±	0.0433333	6.96542	±	0.0683313	2.21e-07	1.2e-06
ILMN_1656807	RPL27	NO	9.56968	±	0.166899	10.2756	±	0.0950207	9.47718	±	0.0943306	4.81e-06	1.96e-05
ILMN_1656846	GBA2	NO	6.58033	±	0.0392397	6.38731	±	0.0289086	6.60964	±	0.0303918	4.53e-06	1.86e-05
ILMN_1656934	REPS2	YES	6.95859	±	0.0808297	7.20322	±	0.038441	7.24553	±	0.0432991	3.02e-05	0.000104104
ILMN_1656951	APCDD1	NO	6.07522	±	0.0539711	6.2	±	0.0483013	6.46965	±	0.0566143	3.36e-06	1.42e-05
ILMN_1657044	STARD6	NO	5.3427	±	0.0329317	5.19863	±	0.0327582	5.3427	±	0.0411358	0.00655068	0.0126209
ILMN_1657145	MEOX1	NO	5.94753	±	0.0522603	5.75154	±	0.0218191	5.90821	±	0.0316712	0.000399377	0.00103443
ILMN_1657153	ACTR3	NO	8.85049	±	0.169641	9.76599	±	0.0560905	8.37025	±	0.0571469	8.47e-14	2.69e-12
ILMN_1657283	ALKBH5	NO	12.3537	±	0.0462121	12.5157	±	0.0359983	12.434	±	0.042776	0.000790089	0.00191739
ILMN_1657316	IGSF1	YES	6.4406	±	0.0302057	6.26686	±	0.0353712	6.39566	±	0.0290407	0.000643438	0.00159607
ILMN_1657423	SPG21	NO	5.1685	±	0.0332459	5.23093	±	0.0213885	5.07433	±	0.0282529	0.000577648	0.00144665
ILMN_1657440	KCNC2	NO	5.49158	±	0.0396654	5.37306	±	0.023606	5.5177	±	0.0345389	0.00595242	0.0116047
ILMN_1657497	KIAA0319	NO	7.11861	±	0.125924	7.85759	±	0.0425521	7.72896	±	0.0659976	6.85e-09	5.36e-08
ILMN_1657509	TSEN54	NO	6.17601	±	0.0586554	6.39386	±	0.0433515	6.43118	±	0.0520693	5.69e-06	2.28e-05
ILMN_1657547	CCDC34	NO	12.1847	±	0.0688524	11.8873	±	0.0712889	12.1686	±	0.0603717	3.54e-08	2.31e-07
ILMN_1657554	TSPYL2	YES	5.43592	±	0.0582804	5.75038	±	0.0501498	5.35237	±	0.0367258	2.22e-07	1.21e-06
ILMN_1657606	ZFHX4	NO	5.61748	±	0.0649664	5.93262	±	0.0594489	5.61976	±	0.06856	2.93e-05	0.000101318
ILMN_1657619	DNAJB14	NO	5.67503	±	0.0536072	5.69065	±	0.0362755	5.49074	±	0.0412377	0.00267011	0.00568506
ILMN_1657624	NSFL1C	NO	8.57294	±	0.0655363	8.44432	±	0.0387941	9.10734	±	0.0439018	1.01e-15	6.85e-14
ILMN_1657679	VAV3	NO	8.63595	±	0.0666958	8.63645	±	0.0642985	8.13656	±	0.0768097	5.29e-12	1e-10
ILMN_1657697	SAR1A	NO	7.0989	±	0.195576	8.45741	±	0.0442055	6.89389	±	0.0430752	1.14e-15	7.43e-14
ILMN_1657722	RPS3A	NO	10.8806	±	0.152853	11.919	±	0.0458335	10.824	±	0.0616867	2.51e-13	6.93e-12
ILMN_1657766	TRIM29	NO	5.04684	±	0.0215436	5.13188	±	0.0251502	5.00257	±	0.023958	0.00107947	0.00254298
ILMN_1657771	CRTC2	NO	6.28121	±	0.0369643	6.11106	±	0.0301537	6.18531	±	0.0291052	0.000269099	0.00072632
ILMN_1657862	AHCY	NO	6.20284	±	0.0950662	6.63097	±	0.0633249	6.14773	±	0.0762918	2.44e-05	8.58e-05
ILMN_1657888	SALL1	NO	5.44177	±	0.0529251	5.60698	±	0.0385654	5.36321	±	0.0469149	0.000499464	0.0012677
ILMN_1657898	MTP18	NO	5.06333	±	0.0295845	5.09789	±	0.0261908	4.94276	±	0.0216517	0.000116418	0.000344354
ILMN_1657993	ADNP	NO	9.44832	±	0.111566	9.98591	±	0.0667393	9.66059	±	0.0570342	7.51e-06	2.95e-05
ILMN_1658010	CENPI	YES	5.22039	±	0.0290607	5.22496	±	0.0327063	5.36097	±	0.0336995	0.00258885	0.00554002
ILMN_1658071	ATP1B1	NO	13.6684	±	0.050191	13.6188	±	0.0591713	13.4725	±	0.0505687	0.012701	0.0226835
ILMN_1658104	KBTBD6	NO	6.45921	±	0.0450834	6.26101	±	0.0344236	6.51618	±	0.0419411	6.29e-05	0.000200097
ILMN_1658114	HOM-TES-103	NO	6.37175	±	0.0496774	6.0543	±	0.0276395	6.44719	±	0.0307591	6.07e-11	8.33e-10
ILMN_1658182	MEX3C	NO	6.18031	±	0.110123	6.94365	±	0.0816693	6.12405	±	0.0662841	3.21e-10	3.64e-09
ILMN_1658259	DRG1	NO	9.79087	±	0.0765708	9.5729	±	0.0560569	9.94311	±	0.0521261	3.42e-05	0.000116005
ILMN_1658271	LSS	NO	5.44707	±	0.0574128	5.3078	±	0.0266219	5.43568	±	0.0288685	0.0251759	0.0413435
ILMN_1658289	WDR54	NO	12.6267	±	0.0351124	12.599	±	0.0471406	12.5258	±	0.0430568	0.0245241	0.0404455
ILMN_1658327	BAZ1A	NO	5.7851	±	0.055438	6.10808	±	0.063174	5.82463	±	0.0478718	3.68e-05	0.000124078
ILMN_1658333	ECM1	NO	7.03639	±	0.069245	6.59988	±	0.0322632	6.95915	±	0.030731	2.09e-09	1.89e-08
ILMN_1658337	AKIRIN1	NO	5.22629	±	0.0376436	5.40642	±	0.0232577	5.26895	±	0.0284697	0.000134921	0.000392376
ILMN_1658383	HSPA6	NO	5.63537	±	0.0468818	5.45204	±	0.0212328	5.7075	±	0.0324207	4.71e-06	1.93e-05
ILMN_1658384	CRTAC1	NO	5.7357	±	0.0365342	5.89881	±	0.0266936	5.7009	±	0.0326042	6.18e-05	0.000197313
ILMN_1658411	CHD4	NO	10.5004	±	0.0724218	10.1805	±	0.0441353	10.3284	±	0.0468097	3.35e-05	0.000114158
ILMN_1658420	DSCAM	NO	7.97084	±	0.0567779	7.9942	±	0.0487066	7.81552	±	0.0341727	0.0168583	0.0290137
ILMN_1658513	IQSEC2	YES	6.86365	±	0.0419927	6.9203	±	0.0330097	7.04065	±	0.0587892	0.0025687	0.0055089
ILMN_1658626	RREB1	NO	5.15439	±	0.036871	5.04462	±	0.0254832	5.06052	±	0.0231069	0.0167833	0.0289015
ILMN_1658685	ELFN2	NO	6.40339	±	0.0780791	6.69633	±	0.0743291	6.54971	±	0.066759	0.0132731	0.0235484
ILMN_1658717	DEPDC5	NO	10.3453	±	0.0497715	10.1126	±	0.0324966	10.3352	±	0.027459	7.72e-06	3.03e-05
ILMN_1658728	ZBTB25	NO	6.45929	±	0.0551227	6.24393	±	0.0319498	6.47324	±	0.0335847	0.000162281	0.000461675
ILMN_1658800	BRPF3	NO	10.0028	±	0.0534953	9.96089	±	0.0663596	10.2203	±	0.0540112	0.000708243	0.00173879
ILMN_1658805	BRE	NO	6.13243	±	0.0423069	5.90683	±	0.0329489	6.1608	±	0.0471701	1.73e-05	6.28e-05
ILMN_1658818	CAMK2D	NO	8.77105	±	0.0985739	9.11814	±	0.0802104	8.80579	±	0.0861874	8.64e-06	3.36e-05
ILMN_1658902	DEAF1	NO	5.98923	±	0.0591312	6.26336	±	0.0469208	6.02112	±	0.0518983	0.000730405	0.00178725
ILMN_1658920	MCTP1	NO	5.03589	±	0.0293257	5.07501	±	0.0294745	4.956	±	0.0212903	0.00589133	0.0114982
ILMN_1658986	CREB5	NO	5.1094	±	0.0319637	5.20036	±	0.0328527	5.09136	±	0.0250806	0.0251723	0.0413435
ILMN_1658989	MEX3B	NO	7.44499	±	0.0746407	7.64186	±	0.0643157	8.0184	±	0.05391	2.67e-10	3.1e-09
ILMN_1658992	DPM1	NO	7.40466	±	0.0417965	7.29315	±	0.0284062	7.22446	±	0.0361188	0.00151558	0.00343861
ILMN_1658995	ACOT9	YES	5.47464	±	0.0437796	5.68976	±	0.029523	5.40818	±	0.0372217	1.25e-06	5.83e-06
ILMN_1659029	FAM116B	NO	10.9933	±	0.0820136	10.7286	±	0.0734679	11.1397	±	0.0685338	5.17e-06	2.09e-05
ILMN_1659058	PPP1R10	NO	6.41846	±	0.0565419	6.7375	±	0.0699299	6.54641	±	0.0397132	0.000743278	0.00181574
ILMN_1659075	HLA-DOA	NO	7.89609	±	0.167001	7.65362	±	0.126462	7.94962	±	0.150217	0.000103665	0.000310994
ILMN_1659086	NEFL	NO	6.85421	±	0.0713835	6.81158	±	0.0389818	6.64332	±	0.0464499	0.00125629	0.00290997
ILMN_1659099	ROCK2	NO	5.64316	±	0.0571627	5.43196	±	0.0390555	5.67405	±	0.0420583	0.000700616	0.00172198
ILMN_1659150	HCN2	NO	5.39769	±	0.041974	5.27167	±	0.0311029	5.40598	±	0.0268686	0.00668135	0.0128364
ILMN_1659156	ANKRD16	NO	8.6081	±	0.0731076	8.41835	±	0.0577237	9.14243	±	0.063067	3.09e-14	1.13e-12
ILMN_1659199	GRIN1	NO	5.89491	±	0.0879456	5.73822	±	0.0578814	6.08389	±	0.0844778	0.000392804	0.00102009
ILMN_1659206	RARA	NO	10.5767	±	0.0892275	10.3411	±	0.0734933	10.311	±	0.0655028	0.00374605	0.00766261
ILMN_1659257	TNFRSF8	NO	6.5427	±	0.0479298	6.39429	±	0.0348224	6.60165	±	0.0396561	0.00166591	0.00374608
ILMN_1659316	HEPACAM	NO	9.33603	±	0.0627212	9.39527	±	0.0387428	9.08722	±	0.0464531	6.59e-05	0.000208114
ILMN_1659339	ELP4	NO	8.68344	±	0.0678546	8.50359	±	0.0421973	8.85601	±	0.0418178	1.22e-07	7e-07
ILMN_1659359	SCUBE3	NO	5.36075	±	0.0299285	5.48662	±	0.0297282	5.3716	±	0.0328406	0.008612	0.0161018
ILMN_1659378	TFAP2D	NO	5.32486	±	0.0446109	5.97713	±	0.0635686	5.89896	±	0.0599516	9.03e-13	2.16e-11
ILMN_1659437	TXNDC17	NO	7.83473	±	0.304364	8.30231	±	0.254572	7.36138	±	0.223484	9.34e-08	5.52e-07
ILMN_1659470	PBRM1	NO	5.97118	±	0.0433242	6.11428	±	0.0365819	6.17274	±	0.0622322	0.00526286	0.0104093
ILMN_1659564	SEC61A1	NO	12.6718	±	0.0480367	12.4595	±	0.0397903	12.6608	±	0.0307584	4.67e-06	1.92e-05
ILMN_1659620	MYCBP	NO	5.05307	±	0.0283231	5.14297	±	0.028403	4.99228	±	0.0216025	0.00041632	0.00107454
ILMN_1659696	USP6NL	NO	5.00811	±	0.0364617	5.08731	±	0.036786	4.90571	±	0.031339	0.00178579	0.00398411
ILMN_1659744	PRMT1	NO	7.09416	±	0.0639649	6.75993	±	0.0217957	7.06172	±	0.0375628	2.75e-07	1.47e-06
ILMN_1659753	LAMP2	YES	5.3243	±	0.0315055	5.52054	±	0.0471126	5.33277	±	0.0288777	0.000332571	0.000879931
ILMN_1659773	PCDHAC2	NO	6.70466	±	0.0556238	6.4	±	0.033075	6.79195	±	0.04378	2.57e-08	1.74e-07
ILMN_1659792	HOXD9	NO	5.1737	±	0.0298969	5.06689	±	0.0286103	5.16564	±	0.028168	0.0183214	0.0312343
ILMN_1659800	BCL11A	NO	5.26425	±	0.0526622	5.4961	±	0.0343162	5.14851	±	0.0350815	3.9e-08	2.53e-07
ILMN_1659936	PPP1R15A	NO	9.27206	±	0.109245	8.9595	±	0.0738683	9.12686	±	0.0788423	0.000728476	0.00178352
ILMN_1659952	MTMR2	NO	5.64412	±	0.0489348	5.82665	±	0.026486	5.80482	±	0.0445534	0.00242888	0.00523823
ILMN_1659985	RSPH9	NO	6.33217	±	0.0553538	6.66459	±	0.0275353	6.8405	±	0.0582673	1.55e-10	1.92e-09
ILMN_1660027	FCGR2B	NO	7.12467	±	0.0906723	6.71178	±	0.0266318	7.12079	±	0.0470177	1.28e-06	5.97e-06
ILMN_1660079	RNF44	NO	6.53972	±	0.0688341	6.89887	±	0.0596203	6.71363	±	0.0582273	0.000209443	0.000581618
ILMN_1660111	UCHL3	NO	9.2187	±	0.0678843	9.10336	±	0.053776	9.36728	±	0.0558523	1.29e-05	4.81e-05
ILMN_1660144	TCF20	NO	7.36416	±	0.0444605	7.10127	±	0.0241002	7.36201	±	0.031868	4.3e-08	2.76e-07
ILMN_1660179	MATR3	NO	5.48935	±	0.0384338	5.37174	±	0.0315648	5.47885	±	0.0338691	0.0228313	0.0379437
ILMN_1660199	ACAA2	NO	7.22134	±	0.099744	7.61759	±	0.0635182	7.2673	±	0.0647446	9.4e-05	0.000285712
ILMN_1660372	GRIA2	NO	13.104	±	0.0495991	13.2689	±	0.0485828	13.4221	±	0.0487631	5.3e-07	2.66e-06
ILMN_1660433	ARID1B	NO	5.40826	±	0.0397925	5.3929	±	0.0240298	5.54908	±	0.0429233	0.00505382	0.010043
ILMN_1660446	BTNL3	NO	5.38931	±	0.0400797	5.32332	±	0.0257051	5.52554	±	0.025666	4.15e-05	0.000138064
ILMN_1660498	RPS27	NO	11.3655	±	0.0746642	11.1459	±	0.0755831	11.4256	±	0.059029	0.00278675	0.00589372
ILMN_1660549	GPR177	NO	5.62568	±	0.0428956	5.61622	±	0.0343648	5.48307	±	0.0487725	0.0273599	0.0444599
ILMN_1660718	GABBR2	NO	12.3391	±	0.064498	12.289	±	0.0453667	12.5191	±	0.0411553	0.000643234	0.00159601
ILMN_1660786	HIPK1	NO	6.22483	±	0.0595534	6.41928	±	0.0692544	5.96944	±	0.0499401	5e-06	2.03e-05
ILMN_1660806	CSRP2	NO	8.9611	±	0.0631637	8.77027	±	0.0265229	8.96722	±	0.02988	0.00150352	0.0034155
ILMN_1660844	INTS4	NO	9.15395	±	0.0734902	8.83339	±	0.0639558	9.45665	±	0.061408	2.29e-11	3.53e-10
ILMN_1660858	RIN1	NO	7.36407	±	0.0405662	7.1993	±	0.0259436	7.56174	±	0.0389876	1.81e-10	2.21e-09
ILMN_1660938	TOE1	NO	5.09658	±	0.0286644	5.20339	±	0.0257667	5.09662	±	0.0274795	0.008679	0.0162065
ILMN_1660982	FLJ00312	NO	5.42643	±	0.0344452	5.3595	±	0.0345568	5.53135	±	0.0323348	0.00243758	0.00525186
ILMN_1660999	WBP11P1	NO	5.47876	±	0.0357705	5.34854	±	0.0264931	5.46328	±	0.0398087	0.0132527	0.0235216
ILMN_1661002	RFWD2	NO	11.3842	±	0.0368916	11.3273	±	0.038278	11.4612	±	0.0346163	0.00561769	0.0110249
ILMN_1661003	TREH	NO	6.39969	±	0.0365363	6.19625	±	0.0266568	6.3789	±	0.0345008	1.81e-05	6.52e-05
ILMN_1661076	WFDC10B	NO	6.30386	±	0.0463466	6.19144	±	0.0216336	6.34931	±	0.0398087	0.00630493	0.0121926
ILMN_1661109	ATF3	NO	4.94391	±	0.0246482	5.06125	±	0.0300635	4.96398	±	0.0222936	0.00552052	0.0108535
ILMN_1661142	TMF1	NO	5.73911	±	0.0647971	6.01024	±	0.0529457	5.74201	±	0.0560419	5.52e-05	0.000178399
ILMN_1661173	TRIP4	NO	7.64551	±	0.110307	7.87267	±	0.0609834	8.00819	±	0.0718955	0.000199582	0.000556504
ILMN_1661178	NR4A1	NO	5.51194	±	0.0432858	5.66552	±	0.0277208	5.56614	±	0.0273469	0.00618161	0.0119943
ILMN_1661220	TRIM16	NO	5.33334	±	0.0452556	5.20801	±	0.0273557	5.36907	±	0.0310648	0.00411912	0.0083524
ILMN_1661309	XKR4	NO	10.2901	±	0.0826555	10.3122	±	0.108931	11.2931	±	0.0884747	1.13e-14	4.8e-13
ILMN_1661314	KLHDC7B	NO	5.32056	±	0.0318678	5.19551	±	0.0292235	5.2566	±	0.0261884	0.0121925	0.0219035
ILMN_1661325	PKP4	NO	5.80029	±	0.0470894	5.68643	±	0.0304874	5.96941	±	0.0466899	2.84e-05	9.83e-05
ILMN_1661376	GRIK2	NO	6.99405	±	0.0902031	7.15617	±	0.053217	6.89772	±	0.0646997	0.0102276	0.0188165
ILMN_1661395	LSM12	NO	4.84798	±	0.0255677	4.92831	±	0.0303098	4.82682	±	0.022639	0.0132327	0.0234955
ILMN_1661417	MAGED2	YES	5.75834	±	0.042159	5.77898	±	0.0405521	5.60209	±	0.0352197	0.00297006	0.00623487
ILMN_1661428	ATP11C	YES	5.57065	±	0.0477176	5.6645	±	0.0415228	5.766	±	0.0434938	0.0109297	0.0199178
ILMN_1661439	FLOT1	NO	10.2114	±	0.102451	9.80922	±	0.0883703	10.2482	±	0.0732884	2.79e-06	1.2e-05
ILMN_1661622	TBC1D7	NO	11.394	±	0.0481262	11.2492	±	0.0412161	11.3992	±	0.0447472	0.000175473	0.000495364
ILMN_1661653	DET1	NO	6.46102	±	0.0805306	6.89058	±	0.0617983	6.62586	±	0.0680593	1.71e-05	6.2e-05
ILMN_1661657	TRPC2	NO	5.4523	±	0.0368293	5.375	±	0.0351675	5.51643	±	0.0200771	0.00713671	0.0135815
ILMN_1661674	VCL	NO	5.48043	±	0.0368789	5.36366	±	0.0239058	5.45392	±	0.0346215	0.030081	0.0482266
ILMN_1661683	THRA	NO	5.3234	±	0.0501332	5.53873	±	0.0351862	5.39208	±	0.0332894	0.000350853	0.000923335
ILMN_1661699	UBE2E3	NO	5.50634	±	0.0410581	5.37284	±	0.0253264	5.45843	±	0.0373876	0.0189672	0.0322028
ILMN_1661839	OR52A5	NO	6.2821	±	0.0438281	6.0361	±	0.0283166	6.22403	±	0.0312014	3.02e-06	1.29e-05
ILMN_1661860	ASPSCR1	NO	5.43574	±	0.0305822	5.37078	±	0.02661	5.31139	±	0.0277331	0.0120488	0.0216629
ILMN_1661875	ANK3	NO	7.1582	±	0.0455493	6.90477	±	0.0261444	7.15053	±	0.0299573	1.5e-07	8.44e-07
ILMN_1661886	APEX1	NO	10.9478	±	0.0593027	11.179	±	0.0404484	10.9452	±	0.0461962	0.000112034	0.000332492
ILMN_1661888	MEF2A	NO	5.28643	±	0.0345874	5.29449	±	0.030505	5.17966	±	0.026666	0.0170632	0.0293322
ILMN_1661940	CAMTA1	NO	11.6351	±	0.069596	11.3114	±	0.0731797	11.106	±	0.0685807	3.66e-08	2.38e-07
ILMN_1661971	ARHGAP25	NO	6.6029	±	0.0304774	6.48353	±	0.0253701	6.52843	±	0.0359979	0.0243907	0.040248
ILMN_1661994	ESRRG	NO	10.466	±	0.0859723	10.5506	±	0.0990008	9.87477	±	0.0896856	3.82e-11	5.53e-10
ILMN_1662026	BTK	YES	7.47494	±	0.0672514	7.05724	±	0.0316756	7.421	±	0.0420857	2.18e-08	1.5e-07
ILMN_1662038	LARGE	NO	13.0613	±	0.0347545	13.0661	±	0.0269812	13.3716	±	0.0309982	1.21e-11	2.03e-10
ILMN_1662126	MATN4	NO	7.11493	±	0.0417423	6.93122	±	0.0232303	7.01519	±	0.0471289	0.00450243	0.0090488
ILMN_1662129	RCN2	NO	8.01899	±	0.188955	8.99466	±	0.0759448	7.71938	±	0.0595938	7.3e-11	9.87e-10
ILMN_1662174	ORMDL3	NO	7.29318	±	0.0739039	7.19403	±	0.0640013	7.57321	±	0.0707306	6.45e-05	0.000204297
ILMN_1662188	WNT11	NO	5.39393	±	0.0328244	5.45936	±	0.0323418	5.32029	±	0.0308929	0.0115236	0.0208329
ILMN_1662192	ZNF248	NO	6.08744	±	0.0518927	5.7738	±	0.0385042	6.07425	±	0.0346141	4.04e-07	2.08e-06
ILMN_1662232	DCTN2	NO	13.5126	±	0.0335329	13.6276	±	0.0235828	13.4354	±	0.0264225	1.73e-06	7.78e-06
ILMN_1662256	PARP6	NO	6.18	±	0.0580076	6.26437	±	0.0417565	6.50604	±	0.0521039	2.1e-05	7.45e-05
ILMN_1662322	ANXA7	NO	5.95216	±	0.0414531	6.10812	±	0.0196623	5.922	±	0.02788	1.25e-05	4.68e-05
ILMN_1662334	DNAJA3	NO	12.7356	±	0.0490921	12.5904	±	0.0487618	12.6862	±	0.0461688	0.000230467	0.000633247
ILMN_1662390	ASPHD1	NO	10.6354	±	0.0848347	10.4873	±	0.0889793	10.7383	±	0.077306	0.00987316	0.018225
ILMN_1662413	HGSNAT	NO	7.2393	±	0.0610001	6.99616	±	0.0246109	7.17616	±	0.0259012	0.000102302	0.000307741
ILMN_1662438	SOD1	NO	10.2366	±	0.116904	10.8965	±	0.0670483	9.96211	±	0.0757285	2.18e-10	2.59e-09
ILMN_1662490	ASPHD1	NO	5.36036	±	0.0392513	5.14758	±	0.0292142	5.31246	±	0.0372224	0.000118758	0.000350454
ILMN_1662492	GDNF	NO	6.75568	±	0.0334382	6.59742	±	0.0249384	6.73645	±	0.0351185	0.00103577	0.00244786
ILMN_1662617	PPP2R3C	NO	9.16789	±	0.114706	9.26046	±	0.0779669	9.53206	±	0.0861085	1.13e-06	5.35e-06
ILMN_1662686	USPL1	NO	7.02449	±	0.100821	7.43784	±	0.0662089	6.9434	±	0.0790878	7.26e-07	3.54e-06
ILMN_1662707	SEC24B	NO	5.51289	±	0.0396712	5.4039	±	0.0311262	5.58644	±	0.03045	0.000350672	0.000923134
ILMN_1662719	GPBP1L1	NO	7.18834	±	0.0425766	7.02802	±	0.0294893	7.27949	±	0.0306004	7.16e-06	2.83e-05
ILMN_1662731	COL4A3	NO	5.11377	±	0.0272492	5.27995	±	0.0358906	5.08638	±	0.0287681	5.63e-05	0.000181561
ILMN_1662734	OTOP3	NO	5.93337	±	0.040085	6.05013	±	0.0249906	5.89996	±	0.0309402	0.00178617	0.00398411
ILMN_1662768	NHEDC2	NO	5.86999	±	0.0525445	6.11972	±	0.0341214	5.88931	±	0.037828	1.29e-05	4.81e-05
ILMN_1662795	CA2	NO	6.0429	±	0.12718	6.82968	±	0.0810405	5.45602	±	0.0491914	6.52e-17	7.3e-15
ILMN_1662809	HYPB	NO	5.26473	±	0.0538141	5.06284	±	0.0361829	5.32439	±	0.0437046	0.000212152	0.000588559
ILMN_1662905	NME1-NME2	NO	8.26811	±	0.0732442	8.2682	±	0.0616577	8.52396	±	0.0674019	0.00121237	0.00281783
ILMN_1662932	LCP1	NO	9.4782	±	0.0981227	9.43097	±	0.0867738	9.18501	±	0.0773126	0.000265018	0.000717275
ILMN_1662934	UBE2I	NO	7.57629	±	0.0613186	7.27695	±	0.0326301	7.49776	±	0.0428418	2.61e-05	9.14e-05
ILMN_1662961	GRHL3	NO	5.16375	±	0.032346	5.10305	±	0.0253561	5.29304	±	0.036949	0.000115256	0.000341145
ILMN_1663002	STOML2	NO	12.4294	±	0.0490262	12.5432	±	0.0476156	12.3801	±	0.0465294	0.00271528	0.00576321
ILMN_1663037	LRRC4C	NO	11.2115	±	0.0512282	11.0177	±	0.0398692	11.5316	±	0.0317512	1.86e-15	1.13e-13
ILMN_1663090	SON	NO	8.74586	±	0.0721289	8.70469	±	0.0399398	9.02854	±	0.05248	6.67e-06	2.65e-05
ILMN_1663149	SRP54	NO	5.9616	±	0.0580994	5.71747	±	0.0273838	5.92009	±	0.0452362	0.000400434	0.00103687
ILMN_1663155	ZNF238	NO	4.96492	±	0.0333406	4.99889	±	0.0205725	4.84254	±	0.019704	8.79e-05	0.000269101
ILMN_1663159	CTNND1	NO	5.92084	±	0.0480246	5.73226	±	0.0207007	6.02236	±	0.0379393	4.92e-07	2.48e-06
ILMN_1663195	MCM7	NO	9.0867	±	0.0686926	8.77554	±	0.0407219	9.0079	±	0.0425213	1.19e-05	4.47e-05
ILMN_1663220	MRPL22	NO	5.39777	±	0.0456736	5.63161	±	0.038517	5.36444	±	0.0313481	8.51e-06	3.31e-05
ILMN_1663379	FBXL15	NO	11.1184	±	0.0733454	10.8082	±	0.0837683	11.0473	±	0.067086	0.000178692	0.000503971
ILMN_1663390	CDC20	NO	6.2865	±	0.0978133	6.45589	±	0.0670934	6.05319	±	0.0786153	8.55e-05	0.00026258
ILMN_1663425	MED12L	NO	5.54864	±	0.0567955	5.86958	±	0.0448045	5.44138	±	0.0340667	2.59e-09	2.27e-08
ILMN_1663427	MYLK	NO	5.91293	±	0.0487684	5.7843	±	0.0260408	6.00555	±	0.0517599	0.00166712	0.00374776
ILMN_1663446	SORBS1	NO	4.85674	±	0.0184928	4.94387	±	0.023379	4.89024	±	0.0201155	0.0077449	0.0146164
ILMN_1663453	HIST1H2AI	NO	5.33925	±	0.0470124	5.20434	±	0.0332081	5.31974	±	0.0276724	0.0229926	0.0381973
ILMN_1663486	TLK2	NO	8.26519	±	0.0742984	7.94981	±	0.0361318	8.33899	±	0.0393915	1.16e-07	6.7e-07
ILMN_1663538	CLYBL	NO	11.5884	±	0.0600539	11.5651	±	0.0638984	11.8985	±	0.056109	8.28e-12	1.49e-10
ILMN_1663575	MGC87042	NO	7.80609	±	0.106297	8.11354	±	0.0705055	7.53819	±	0.0799726	2.09e-07	1.14e-06
ILMN_1663577	S100PBP	NO	6.92125	±	0.0550259	6.70042	±	0.0282273	6.93398	±	0.0398689	5.93e-05	0.000190161
ILMN_1663607	TUBG1	NO	5.87445	±	0.0419816	5.65877	±	0.0292163	5.83384	±	0.0360334	0.000134437	0.000391246
ILMN_1663616	DNAJC7	NO	6.02491	±	0.0766091	6.44308	±	0.0477532	5.98054	±	0.0418188	4.99e-08	3.14e-07
ILMN_1663683	HEPH	YES	5.35614	±	0.0420155	5.23788	±	0.0361814	5.38917	±	0.0421016	0.0191387	0.0324589
ILMN_1663685	DGCR6	NO	10.3636	±	0.0791844	10.4936	±	0.102123	10.0753	±	0.0768932	1.88e-05	6.73e-05
ILMN_1663699	SLCO3A1	NO	7.32814	±	0.0917396	6.96241	±	0.0581969	7.12362	±	0.0719207	6.71e-05	0.000211328
ILMN_1663754	ZNF442	NO	8.28232	±	0.0697213	8.16079	±	0.0537006	8.33231	±	0.0758366	0.00192188	0.00425041
ILMN_1663786	EPB41	NO	6.04673	±	0.0875412	6.02446	±	0.0749016	5.41679	±	0.053016	1.41e-10	1.76e-09
ILMN_1663799	RPL32	NO	13.2949	±	0.0692122	13.5868	±	0.0420893	13.4031	±	0.038581	0.000373484	0.000977952
ILMN_1663802	PLGLA	NO	6.42411	±	0.0543035	6.17816	±	0.0293133	6.4447	±	0.0395856	1.09e-05	4.13e-05
ILMN_1663840	OR2T29	NO	5.4447	±	0.0415946	5.25677	±	0.0297185	5.41066	±	0.0300614	0.000393033	0.00102039
ILMN_1663986	MAGI3	NO	9.57554	±	0.063565	9.45685	±	0.0307497	9.77953	±	0.0365332	3.44e-06	1.45e-05
ILMN_1664030	RAB1B	NO	5.45628	±	0.0327048	5.54821	±	0.0318561	5.39148	±	0.0290437	0.00251277	0.00540335
ILMN_1664034	ZNF485	NO	7.48046	±	0.0423969	7.24374	±	0.0230288	7.47474	±	0.0477146	5.56e-06	2.24e-05
ILMN_1664068	ERGIC1	NO	6.80377	±	0.0724173	7.34013	±	0.0780004	6.97741	±	0.0685714	3.4e-06	1.44e-05
ILMN_1664098	FASTK	NO	7.28	±	0.0698913	7.14169	±	0.0345759	7.5307	±	0.0463874	4.83e-08	3.05e-07
ILMN_1664153	SLC30A5	NO	6.06366	±	0.0591521	6.35062	±	0.0672345	6.10088	±	0.0539789	0.000929201	0.00222631
ILMN_1664167	RPF2	NO	10.8387	±	0.0423655	10.6114	±	0.0327221	10.8264	±	0.0349426	5.7e-07	2.84e-06
ILMN_1664186	MFN1	NO	5.63913	±	0.0380357	5.44758	±	0.0235654	5.61698	±	0.0482434	0.000692331	0.00170398
ILMN_1664303	HTATIP2	NO	9.39016	±	0.113805	9.72212	±	0.0488605	9.3625	±	0.0458413	0.00113337	0.00265764
ILMN_1664323	MBIP	NO	6.9595	±	0.0851644	7.16475	±	0.0559243	7.20932	±	0.0580105	0.00158463	0.00358149
ILMN_1664367	COQ6	NO	6.39874	±	0.0371611	6.20065	±	0.0309887	6.34562	±	0.0337977	0.000323228	0.000857517
ILMN_1664424	ZBED5	NO	7.75736	±	0.0850539	8.07069	±	0.0748606	7.91499	±	0.0872172	0.000654102	0.00162025
ILMN_1664435	ANAPC1	NO	5.36159	±	0.0320363	5.31756	±	0.024421	5.44766	±	0.033269	0.00537721	0.0106093
ILMN_1664440	TP53BP1	NO	5.97675	±	0.0571919	6.30549	±	0.0584532	6.0367	±	0.0497288	4.76e-05	0.00015581
ILMN_1664449	ALG5	NO	8.80551	±	0.252224	9.45881	±	0.206191	8.51998	±	0.281926	2.83e-11	4.27e-10
ILMN_1664614	FAU	NO	8.44528	±	0.0792738	8.66032	±	0.0660082	8.48775	±	0.0528992	0.0190531	0.0323322
ILMN_1664644	ATG16L2	NO	6.73566	±	0.0368759	6.62146	±	0.0355843	6.74651	±	0.0452148	0.0242305	0.0400135
ILMN_1664646	NSUN6	NO	6.65304	±	0.0498253	6.97875	±	0.0296682	6.61071	±	0.0412123	3.18e-09	2.72e-08
ILMN_1664675	ARMCX3	YES	6.34138	±	0.0509462	6.04348	±	0.0267098	6.45906	±	0.0465653	1.47e-09	1.39e-08
ILMN_1664750	TMBIM4	NO	10.6894	±	0.0719565	10.6497	±	0.0593527	10.8711	±	0.0500165	0.000172406	0.000487638
ILMN_1664756	KPNA4	NO	11.8705	±	0.041335	11.7259	±	0.0324438	12.1136	±	0.035262	3.86e-13	1.02e-11
ILMN_1664772	ATP2B4	NO	6.83888	±	0.0530761	7.03986	±	0.0454439	7.45201	±	0.0600094	6.49e-15	2.99e-13
ILMN_1664776	EFR3A	NO	11.3111	±	0.113699	11.9682	±	0.045421	11.4688	±	0.0549694	7.67e-08	4.63e-07
ILMN_1664798	GRHPR	NO	6.51414	±	0.0650574	6.69223	±	0.03988	6.41995	±	0.0427119	0.000406255	0.0010504
ILMN_1664912	IL11RA	NO	11.2425	±	0.0862336	11.6435	±	0.054805	11.9822	±	0.0571602	5.52e-13	1.39e-11
ILMN_1664919	KCNK9	NO	6.88827	±	0.0473239	6.58714	±	0.0221041	6.99452	±	0.0317535	3.36e-12	6.7e-11
ILMN_1664921	PPP6C	NO	11.6186	±	0.0309001	11.7091	±	0.0286613	11.4755	±	0.0300123	1.87e-10	2.27e-09
ILMN_1664922	FLNB	NO	6.22615	±	0.0758084	6.54728	±	0.0716742	6.25056	±	0.0729265	0.00259913	0.00555664
ILMN_1665024	FRYL	NO	6.84461	±	0.0578153	6.68381	±	0.0215949	6.77414	±	0.0244808	0.01145	0.020721
ILMN_1665040	RBMS3	NO	5.78582	±	0.0470781	5.53172	±	0.0325441	5.63952	±	0.0485243	0.000385896	0.00100451
ILMN_1665058	TCHP	NO	6.29514	±	0.0417931	6.11941	±	0.0318615	6.31069	±	0.033786	0.000276088	0.000743597
ILMN_1665164	CTR9	NO	6.0029	±	0.0692268	6.27143	±	0.0584411	5.94698	±	0.0419363	3.81e-05	0.000127553
ILMN_1665180	OPN5	NO	6.08707	±	0.0397427	5.90016	±	0.0341558	6.11244	±	0.0399263	0.000228788	0.000628829
ILMN_1665235	CRTAP	NO	5.30505	±	0.0304822	5.34001	±	0.0224492	5.21753	±	0.0275399	0.0055942	0.0109861
ILMN_1665304	FOXN3	NO	4.98307	±	0.0242521	4.95412	±	0.0234765	4.87798	±	0.0283115	0.0137722	0.0243462
ILMN_1665423	ZFP91	NO	12.9834	±	0.0404948	12.8556	±	0.0359208	13.0307	±	0.0370892	4.21e-05	0.000139895
ILMN_1665425	RPRM	NO	10.7002	±	0.0801828	10.7804	±	0.0872063	11.4821	±	0.0640596	4e-11	5.75e-10
ILMN_1665492	SORCS1	NO	8.36212	±	0.0949983	7.91515	±	0.0556981	8.08077	±	0.071463	8.18e-09	6.27e-08
ILMN_1665515	MGC4677	NO	4.88049	±	0.029256	4.96832	±	0.0369019	4.83463	±	0.0237153	0.00659413	0.0126963
ILMN_1665526	TCEA2	NO	11.2322	±	0.06303	11.0528	±	0.0620735	11.0332	±	0.0670117	6.19e-05	0.00019757
ILMN_1665557	USP15	NO	7.35669	±	0.0526506	7.16132	±	0.0298524	7.31	±	0.0409232	0.00327666	0.0067967
ILMN_1665583	TUBB	NO	6.24138	±	0.0426756	6.35306	±	0.0422154	6.53158	±	0.0454244	1.57e-08	1.12e-07
ILMN_1665761	BCL11B	NO	6.27762	±	0.0920848	6.7317	±	0.0698176	6.21385	±	0.0663995	8.47e-07	4.1e-06
ILMN_1665797	CSE1L	NO	6.16799	±	0.0767893	6.7399	±	0.0493804	6.1704	±	0.040058	3.17e-12	6.37e-11
ILMN_1665831	CLPTM1	NO	8.69094	±	0.0921716	8.35184	±	0.0841756	8.61579	±	0.0842781	3.69e-05	0.000124413
ILMN_1665856	CA10	NO	10.4602	±	0.0360264	10.6032	±	0.0394651	10.6219	±	0.0410531	0.00309291	0.00647085
ILMN_1665909	LASP1	NO	13.5793	±	0.0369221	13.6175	±	0.0440993	13.752	±	0.0334617	0.00180265	0.00401178
ILMN_1665932	ACCN1	NO	5.64708	±	0.0404424	5.53264	±	0.0246632	5.6765	±	0.0353878	0.00455188	0.00913782
ILMN_1665943	MAP4K1	NO	6.77075	±	0.0521559	6.67411	±	0.0364665	6.97296	±	0.0423635	2.07e-06	9.21e-06
ILMN_1665982	AKTIP	NO	5.46138	±	0.0487004	5.80636	±	0.0400868	5.43804	±	0.0268932	8.11e-10	8.2e-09
ILMN_1665994	SILV	NO	6.39756	±	0.0460815	6.64913	±	0.0431529	6.65699	±	0.0482086	6.08e-05	0.000194493
ILMN_1665996	BCL7A	NO	7.19101	±	0.0677308	6.89622	±	0.031742	7.02481	±	0.043026	0.000264932	0.000717262
ILMN_1665998	HS3ST4	NO	6.58645	±	0.0538904	6.7757	±	0.0231428	6.56863	±	0.042918	0.000880471	0.00211585
ILMN_1666007	TRAPPC6B	NO	4.90092	±	0.031054	5.0092	±	0.0255789	4.92217	±	0.0255524	0.0166033	0.0286193
ILMN_1666049	NUP214	NO	10.0527	±	0.0696891	9.82519	±	0.0568329	10.1506	±	0.0579203	3.48e-06	1.47e-05
ILMN_1666090	OPALIN	NO	7.21692	±	0.116167	7.67799	±	0.0851853	6.31134	±	0.0726323	1.98e-19	5.31e-17
ILMN_1666111	YTHDC1	NO	4.93737	±	0.0255962	4.97857	±	0.0222971	4.86331	±	0.0181722	0.00163489	0.00368569
ILMN_1666173	TCF20	NO	5.94478	±	0.0361698	5.771	±	0.0300852	5.95709	±	0.0363279	0.000286523	0.000769806
ILMN_1666221	ANKRD19	NO	5.3911	±	0.0624617	5.65435	±	0.028306	5.3662	±	0.0407439	1.39e-05	5.16e-05
ILMN_1666222	PHACTR3	NO	11.9303	±	0.0460305	11.8647	±	0.0340025	12.1773	±	0.0305068	1.4e-09	1.33e-08
ILMN_1666385	CALM3	NO	14.2419	±	0.0299319	14.2993	±	0.0275083	14.2028	±	0.0283071	0.0113377	0.0205303
ILMN_1666403	GCSH	NO	5.40274	±	0.0387993	5.2558	±	0.0277038	5.31187	±	0.0259993	0.00395355	0.00805172
ILMN_1666409	PSMB6	NO	9.27035	±	0.0563749	9.39068	±	0.0511199	9.15583	±	0.0516058	0.00346383	0.00714476
ILMN_1666453	STK3	NO	7.60475	±	0.10947	7.94225	±	0.0797125	7.56325	±	0.0783563	3.38e-06	1.43e-05
ILMN_1666546	DUSP14	NO	7.71955	±	0.0459511	7.86932	±	0.0333086	7.7506	±	0.035422	0.00823911	0.0154667
ILMN_1666553	SLC25A19	NO	9.77185	±	0.0781967	9.36045	±	0.0615639	9.69022	±	0.0588773	2.67e-06	1.16e-05
ILMN_1666593	IFT122	NO	5.57857	±	0.0436046	5.40244	±	0.0293099	5.4721	±	0.0430276	0.00386068	0.00787526
ILMN_1666597	PI4KB	NO	6.49418	±	0.0570637	6.69013	±	0.0362292	6.5638	±	0.0456121	0.00537833	0.0106093
ILMN_1666635	RPS14	NO	14.3064	±	0.0447443	14.2276	±	0.0468896	14.4524	±	0.0477377	6.27e-06	2.5e-05
ILMN_1666656	KCNK2	NO	5.00257	±	0.0337412	5.01464	±	0.0316423	4.88572	±	0.0164857	0.00198902	0.00438248
ILMN_1666659	PCDHA1	NO	11.3133	±	0.156358	10.844	±	0.133723	11.1523	±	0.135349	1.74e-06	7.84e-06
ILMN_1666739	RBM15	NO	10.4759	±	0.0708787	10.8758	±	0.0454934	10.3401	±	0.0379506	4.26e-11	6.08e-10
ILMN_1666757	SDHALP1	NO	6.14152	±	0.0385591	5.89571	±	0.0286023	6.14078	±	0.0393262	7.64e-07	3.72e-06
ILMN_1666761	PPP2R5E	NO	10.1171	±	0.0683628	10.4089	±	0.0446535	10.0999	±	0.0329544	3.31e-05	0.000112985
ILMN_1666775	CACNA1C	NO	7.05839	±	0.0328851	7.10278	±	0.0348269	7.36404	±	0.0435308	9.43e-08	5.57e-07
ILMN_1666785	SYNE1	NO	5.91873	±	0.0506882	5.73992	±	0.0483364	5.9043	±	0.0430248	0.0171592	0.0294742
ILMN_1666882	DACH1	NO	5.20774	±	0.0316801	5.21332	±	0.0234092	5.1264	±	0.0263064	0.0267677	0.0435935
ILMN_1666885	ATRX	YES	5.41554	±	0.035843	5.36346	±	0.033406	5.2796	±	0.034949	0.0182902	0.031193
ILMN_1666904	SLC17A6	NO	9.23661	±	0.115954	9.88388	±	0.0699809	9.31668	±	0.0530946	2.86e-09	2.48e-08
ILMN_1666934	GRIK2	NO	4.95151	±	0.0231123	4.98231	±	0.0252064	4.88614	±	0.022831	0.0165077	0.0284712
ILMN_1666967	BRP44L	NO	8.91321	±	0.0670311	8.54723	±	0.0601486	8.82419	±	0.0518795	1.53e-06	6.96e-06
ILMN_1666986	GCNT2	NO	5.08706	±	0.0261325	5.09724	±	0.0277421	4.95234	±	0.021029	0.000129928	0.000380376
ILMN_1667016	FAF1	NO	9.95281	±	0.0681365	9.52303	±	0.0499673	9.76732	±	0.0375211	3.45e-07	1.81e-06
ILMN_1667047	TRPM7	NO	6.53169	±	0.0584741	6.27938	±	0.0332753	6.56091	±	0.0319136	1.11e-05	4.21e-05
ILMN_1667081	CCND2	NO	5.80817	±	0.0503247	6.11337	±	0.0381433	5.73616	±	0.0440199	3.32e-09	2.82e-08
ILMN_1667288	SNORD73A	NO	5.88429	±	0.0403421	5.72613	±	0.0255973	5.88481	±	0.0399511	0.00129668	0.00299726
ILMN_1667315	STAG3L1	NO	5.25209	±	0.0375006	5.21397	±	0.0309522	5.34018	±	0.0313782	0.0288217	0.0464601
ILMN_1667319	LPPR2	NO	7.682	±	0.0556298	7.49178	±	0.0377436	7.92709	±	0.038844	8.36e-11	1.1e-09
ILMN_1667361	COPZ2	NO	6.05254	±	0.0569749	6.48171	±	0.0432444	6.14605	±	0.0355538	9.26e-09	6.98e-08
ILMN_1667362	GABRB2	NO	6.36528	±	0.0667389	6.13577	±	0.0503095	6.29106	±	0.0426962	0.00336244	0.00695832
ILMN_1667381	CAMKV	NO	14.2535	±	0.0238553	14.4226	±	0.0242576	14.4565	±	0.0186766	1.82e-10	2.22e-09
ILMN_1667388	OR13C8	NO	4.90908	±	0.0237432	4.93684	±	0.0260614	4.83579	±	0.0210858	0.00703718	0.0134123
ILMN_1667432	HYAL3	NO	5.2802	±	0.0480102	5.52249	±	0.0347506	5.12023	±	0.0270576	2.37e-11	3.64e-10
ILMN_1667504	TTN	NO	6.58567	±	0.0401514	6.34204	±	0.0280893	6.49552	±	0.0283886	4.22e-06	1.74e-05
ILMN_1667589	ZNF283	NO	7.11193	±	0.046179	6.80473	±	0.0310243	7.19619	±	0.0352571	2.61e-11	3.97e-10
ILMN_1667641	ACACA	NO	4.89396	±	0.0245494	4.96819	±	0.0207229	4.8602	±	0.0200486	0.00259299	0.00554547
ILMN_1667686	EXOC6	NO	7.17082	±	0.0569863	6.79903	±	0.0298771	7.0498	±	0.0359664	6.06e-08	3.76e-07
ILMN_1667716	TMEM101	NO	10.1169	±	0.0779521	9.90549	±	0.0698303	10.08	±	0.0695196	0.00528849	0.010453
ILMN_1667720	TCTE1	NO	4.98533	±	0.0308169	5.05514	±	0.0325167	4.9169	±	0.0243771	0.00686298	0.0131198
ILMN_1667748	ANKRD33	NO	5.22063	±	0.0367496	5.33095	±	0.0360973	5.18401	±	0.0276962	0.00952903	0.0176486
ILMN_1667756	DMD	YES	5.60798	±	0.0317794	5.57483	±	0.0251284	5.49673	±	0.031996	0.0276997	0.044939
ILMN_1667796	HBA2	NO	11.4956	±	0.115488	11.1416	±	0.144262	11.2336	±	0.198873	0.00317481	0.00661798
ILMN_1667885	BCL11B	NO	5.21015	±	0.0236139	5.36873	±	0.0343713	5.26744	±	0.0376819	0.00260574	0.0055681
ILMN_1668092	ESAM	NO	7.51998	±	0.0791862	7.64121	±	0.0379254	7.47433	±	0.0607499	0.0260933	0.04266
ILMN_1668099	CFC1	NO	6.27063	±	0.0283554	6.03482	±	0.028388	6.19785	±	0.0491313	5.13e-05	0.000166876
ILMN_1668111	A3GALT2	NO	5.43698	±	0.0439844	5.38275	±	0.0377962	5.54151	±	0.0370581	0.0163667	0.0282506
ILMN_1668125	MYRIP	NO	7.13556	±	0.144055	7.96497	±	0.0804884	7.0915	±	0.0793595	3.77e-10	4.17e-09
ILMN_1668236	KCNB2	NO	8.30501	±	0.141919	8.61633	±	0.0931817	8.20057	±	0.086906	0.00789804	0.0148896
ILMN_1668283	HYAL2	NO	5.44084	±	0.0385235	5.32862	±	0.0318966	5.49097	±	0.0394654	0.00736888	0.0139873
ILMN_1668312	SLC2A9	NO	5.33215	±	0.040044	5.4457	±	0.0431456	5.28742	±	0.0381339	0.011619	0.0209796
ILMN_1668345	OAF	NO	11.786	±	0.0651662	11.552	±	0.0607175	11.7581	±	0.0628594	0.000175817	0.000496178
ILMN_1668374	ITGB5	NO	11.3955	±	0.0563142	11.3677	±	0.0517082	11.5405	±	0.0500777	0.0110224	0.0200496
ILMN_1668463	SON	NO	5.90919	±	0.0437629	5.76124	±	0.0273142	5.94836	±	0.0348478	0.000291795	0.000782332
ILMN_1668469	KIAA0922	NO	6.6976	±	0.049676	6.70443	±	0.0363365	6.86893	±	0.0356763	0.00427373	0.00862639
ILMN_1668507	DDAH1	NO	6.76987	±	0.0973672	7.26194	±	0.051907	6.57426	±	0.0417153	2.7e-10	3.12e-09
ILMN_1668619	KIAA1467	NO	7.62836	±	0.118387	7.94044	±	0.0747393	7.59135	±	0.097666	0.00955608	0.0176913
ILMN_1668634	FBXW7	NO	9.16632	±	0.159423	8.64674	±	0.124982	8.99781	±	0.137868	1e-05	3.84e-05
ILMN_1668649	MYCBPAP	NO	5.14953	±	0.0389538	5.32531	±	0.0279737	5.16406	±	0.025506	0.00014274	0.000411219
ILMN_1668661	SNORD42A	NO	5.2631	±	0.038394	5.14737	±	0.0300333	5.25365	±	0.030182	0.0273832	0.0444777
ILMN_1668708	SPATA3	NO	5.9833	±	0.042624	5.78336	±	0.0241308	6.02409	±	0.0358563	2.14e-06	9.49e-06
ILMN_1668714	SIK2	NO	7.16764	±	0.0884359	7.34726	±	0.0466188	7.45282	±	0.0582975	0.000641166	0.00159221
ILMN_1668732	STARD9	NO	6.27782	±	0.0347648	5.97556	±	0.0305647	6.16996	±	0.0364849	6.12e-08	3.79e-07
ILMN_1668814	CENPM	NO	5.38427	±	0.0242949	5.27153	±	0.0319021	5.46466	±	0.0421297	0.000460172	0.00117573
ILMN_1668839	ACOX1	NO	5.02938	±	0.0258159	5.08526	±	0.0242083	4.96675	±	0.0265142	0.00677099	0.0129776
ILMN_1668928	MLKL	NO	5.38157	±	0.0425223	5.24274	±	0.0359643	5.39646	±	0.0435429	0.0151328	0.0264033
ILMN_1668983	ACVR2B	NO	5.95367	±	0.0376368	5.90193	±	0.0219032	5.77887	±	0.0416175	0.00167436	0.00376125
ILMN_1668996	C1QBP	NO	9.15803	±	0.0580987	9.42518	±	0.0360908	8.95481	±	0.032832	2.44e-10	2.86e-09
ILMN_1669031	LYST	NO	6.28502	±	0.0394967	5.97328	±	0.0336205	6.29462	±	0.0374731	4.38e-09	3.61e-08
ILMN_1669033	NCOA1	NO	11.7077	±	0.0687463	11.4899	±	0.0535158	11.8953	±	0.0451242	6.3e-07	3.11e-06
ILMN_1669046	FOXQ1	NO	9.72044	±	0.0475091	10.0088	±	0.0556188	10.1102	±	0.0429508	1.37e-07	7.79e-07
ILMN_1669064	ZNF823	NO	7.35807	±	0.041351	7.21687	±	0.0222325	7.39965	±	0.0399294	0.000987742	0.00235067
ILMN_1669070	MIPEP	NO	6.89443	±	0.123487	7.56406	±	0.0591207	6.918	±	0.0684678	5.83e-09	4.66e-08
ILMN_1669114	WNK4	NO	5.25815	±	0.0258167	5.35516	±	0.0318777	5.26272	±	0.0292791	0.0295143	0.0474297
ILMN_1669142	NARG1	NO	7.56139	±	0.11148	7.77563	±	0.0772983	7.89417	±	0.101022	0.00356993	0.00733285
ILMN_1669172	PTPRR	NO	6.74375	±	0.0436173	6.56736	±	0.024104	6.72351	±	0.0278498	0.000137417	0.000398348
ILMN_1669177	DHRS12	NO	6.05177	±	0.047365	6.03479	±	0.0319737	6.20289	±	0.0436915	0.00878851	0.0163937
ILMN_1669252	CUL2	NO	10.1115	±	0.0521797	9.95367	±	0.0399856	10.2001	±	0.041952	2.02e-05	7.2e-05
ILMN_1669273	PPT1	NO	5.17725	±	0.0491037	5.70041	±	0.0498432	5.05943	±	0.0326788	3.16e-16	2.77e-14
ILMN_1669276	KIAA1239	NO	6.36811	±	0.0577192	6.03078	±	0.0328167	6.41902	±	0.0407774	1.24e-08	9.04e-08
ILMN_1669303	YAF2	NO	7.43683	±	0.102649	7.79624	±	0.0753943	7.35344	±	0.073847	2.73e-06	1.18e-05
ILMN_1669323	BACE2	NO	6.89432	±	0.065288	7.16814	±	0.0454887	7.13819	±	0.0568186	1.01e-05	3.88e-05
ILMN_1669352	LY6G6C	NO	7.39274	±	0.0539409	7.14053	±	0.0288093	7.31816	±	0.044202	0.00018708	0.000524952
ILMN_1669370	RFX4	NO	5.53432	±	0.0406275	5.54467	±	0.0300996	5.41629	±	0.0249714	0.0111136	0.0201905
ILMN_1669377	AP4B1	NO	8.39126	±	0.0482151	8.15625	±	0.0339174	8.4914	±	0.0584646	1.41e-08	1.01e-07
ILMN_1669380	LONRF3	YES	5.79586	±	0.0570233	5.5743	±	0.030692	5.81225	±	0.031082	9.13e-05	0.000278436
ILMN_1669382	CPLX2	NO	7.57284	±	0.0661568	7.3694	±	0.0446181	7.31847	±	0.0625502	5.61e-05	0.000181138
ILMN_1669425	NEUROD1	NO	5.46784	±	0.0315609	5.34797	±	0.0305783	5.48308	±	0.027981	0.00255279	0.00547875
ILMN_1669484	WDR6	NO	9.90461	±	0.0732936	9.67275	±	0.0525967	10.339	±	0.0581432	9.93e-15	4.37e-13
ILMN_1669497	OSBPL10	NO	7.14288	±	0.0901619	7.78559	±	0.0360637	7.45487	±	0.0587611	1.7e-10	2.09e-09
ILMN_1669523	FOS	NO	5.84086	±	0.0714426	6.30642	±	0.0857439	5.91608	±	0.067782	1.02e-05	3.9e-05
ILMN_1669550	MAD2L2	NO	8.52382	±	0.0681656	8.32212	±	0.0639637	8.7085	±	0.0680004	9.6e-10	9.58e-09
ILMN_1669566	FAM169A	NO	7.96694	±	0.0760403	7.50423	±	0.026003	7.85154	±	0.0360565	8.45e-09	6.46e-08
ILMN_1669584	ILF3	NO	5.15042	±	0.0333847	5.19213	±	0.0287105	5.0729	±	0.0275265	0.0107313	0.0196128
ILMN_1669598	SUV420H1	NO	10.7076	±	0.0823886	10.5121	±	0.0496431	10.8941	±	0.0501433	1.32e-07	7.51e-07
ILMN_1669635	NUP85	NO	9.19485	±	0.0665295	9.03615	±	0.0369342	9.39284	±	0.0355141	2.34e-07	1.27e-06
ILMN_1669669	KCMF1	NO	8.50607	±	0.091394	8.51189	±	0.0692472	8.21916	±	0.0782929	0.00118831	0.00276627
ILMN_1669674	CNPY3	NO	5.23701	±	0.0339213	5.46139	±	0.0278425	5.26148	±	0.0265205	2.53e-07	1.37e-06
ILMN_1669709	TMEM108	NO	5.53324	±	0.0484294	5.89134	±	0.0353281	5.69981	±	0.0329003	3.73e-09	3.15e-08
ILMN_1669718	PSENEN	NO	9.51133	±	0.0551148	9.37436	±	0.0515251	9.41695	±	0.0500149	0.0236751	0.0391987
ILMN_1669781	PRLR	NO	5.93633	±	0.0404589	6.06205	±	0.0236419	6.00521	±	0.0348258	0.0296334	0.0475952
ILMN_1669816	CACNG7	NO	6.94549	±	0.0699522	7.13085	±	0.045223	6.87424	±	0.0613221	0.00317296	0.00661724
ILMN_1669818	ESD	NO	5.32453	±	0.0631567	5.74835	±	0.02972	5.23953	±	0.0345497	2.68e-12	5.46e-11
ILMN_1669832	TCF12	NO	6.7654	±	0.0772758	7.19836	±	0.0453803	6.86754	±	0.0621708	1.07e-06	5.09e-06
ILMN_1669876	CUX2	NO	10.0097	±	0.0766544	10.3764	±	0.054032	10.1228	±	0.0592667	7.66e-05	0.00023828
ILMN_1669881	TSPAN13	NO	6.40776	±	0.0560914	6.61754	±	0.0532841	6.5701	±	0.0573	0.0153185	0.0266748
ILMN_1669982	CCDC85A	NO	7.16164	±	0.316374	8.25647	±	0.231134	6.80965	±	0.31876	8.55e-15	3.82e-13
ILMN_1670079	OMA1	NO	7.2211	±	0.09427	7.26044	±	0.0539503	7.50341	±	0.0629143	0.00108265	0.00254981
ILMN_1670272	LRP10	NO	8.67277	±	0.120566	8.25148	±	0.0421246	8.5556	±	0.0459522	0.000660772	0.00163448
ILMN_1670306	SCGB3A2	NO	6.93454	±	0.0518907	6.63519	±	0.033809	6.81447	±	0.0351785	9.43e-06	3.63e-05
ILMN_1670318	RIOK1	NO	4.88464	±	0.0263831	4.98187	±	0.0281439	4.86714	±	0.0322126	0.00549335	0.0108145
ILMN_1670343	MAGI1	NO	6.41461	±	0.0424132	6.18804	±	0.0272795	6.41338	±	0.0326301	2.56e-06	1.12e-05
ILMN_1670379	ANTXR1	NO	9.1102	±	0.0995354	9.97993	±	0.0477089	9.16772	±	0.0552512	5.39e-16	4.08e-14
ILMN_1670383	PCDH7	NO	5.69375	±	0.108243	6.3626	±	0.0638412	5.4055	±	0.0393306	2.45e-14	9.23e-13
ILMN_1670462	HUS1	NO	8.59306	±	0.0924107	8.06959	±	0.033282	8.5256	±	0.0480104	2.84e-08	1.9e-07
ILMN_1670490	PDPN	NO	9.53966	±	0.0658873	9.38796	±	0.0416422	9.81094	±	0.0500175	4.09e-07	2.1e-06
ILMN_1670518	WDFY3	NO	5.63841	±	0.0524851	5.50636	±	0.0207383	5.66613	±	0.0325788	0.00179418	0.00399795
ILMN_1670532	GMCL1	NO	5.7728	±	0.0606947	5.92434	±	0.0541306	5.54753	±	0.0384185	1.45e-06	6.65e-06
ILMN_1670576	IRF5	NO	5.6972	±	0.0489549	5.47375	±	0.0313786	5.63575	±	0.0392978	0.000369327	0.000968213
ILMN_1670611	MFSD6L	NO	6.90028	±	0.0640247	6.64789	±	0.0294028	6.73716	±	0.0334989	0.00021138	0.000586644
ILMN_1670692	LPAR4	YES	6.86553	±	0.0416553	6.57826	±	0.0269202	6.8531	±	0.0345294	1.82e-08	1.28e-07
ILMN_1670708	F10	NO	5.32034	±	0.0415584	5.65457	±	0.043433	5.56491	±	0.0600158	5e-06	2.03e-05
ILMN_1670748	GALNT7	NO	5.34326	±	0.0298154	5.38412	±	0.030768	5.24306	±	0.0315837	0.00372313	0.00762101
ILMN_1670796	EXOSC10	NO	10.0759	±	0.0729022	10.442	±	0.038665	9.94148	±	0.0387431	1.91e-09	1.75e-08
ILMN_1670829	ASB17	NO	7.09239	±	0.0836034	6.58613	±	0.0328525	7.13212	±	0.0290178	3.25e-11	4.81e-10
ILMN_1670841	CPNE1	NO	9.37105	±	0.0784028	9.1479	±	0.0671478	9.36953	±	0.0765511	0.000587121	0.00146805
ILMN_1670895	ZNF207	NO	12.2289	±	0.0307083	12.1319	±	0.0219723	12.3396	±	0.0257357	6.93e-08	4.22e-07
ILMN_1670923	FAM166A	NO	6.30517	±	0.0559438	6.06964	±	0.0329954	6.31467	±	0.0313016	3.12e-05	0.000107124
ILMN_1670926	CHST15	NO	11.4281	±	0.0517861	11.4845	±	0.0581034	11.8469	±	0.0466703	1.24e-07	7.11e-07
ILMN_1670931	PDS5A	NO	5.49093	±	0.0364816	5.64322	±	0.0501904	5.40569	±	0.0358915	0.000534077	0.00134975
ILMN_1670954	KCNA1	NO	10.4849	±	0.118601	9.94612	±	0.108048	9.30646	±	0.119156	5.18e-19	1.21e-16
ILMN_1670970	PPP3CA	NO	9.11944	±	0.0764802	8.93741	±	0.0634837	8.92998	±	0.0849165	0.00427853	0.00863412
ILMN_1671005	IRF2BP2	NO	5.17672	±	0.0249523	5.2608	±	0.0344221	5.0625	±	0.0264022	1.93e-05	6.9e-05
ILMN_1671076	BAI3	NO	10.7813	±	0.0913368	10.9909	±	0.0751933	11.1914	±	0.075043	0.000147407	0.000423287
ILMN_1671107	TCBA1	NO	5.2916	±	0.0810465	5.89901	±	0.0746008	5.22333	±	0.0467682	7.94e-12	1.44e-10
ILMN_1671108	PIKFYVE	NO	5.41181	±	0.0468938	5.30233	±	0.0293612	5.42997	±	0.0308491	0.0312027	0.0497545
ILMN_1671209	SYTL2	NO	8.06822	±	0.0580735	7.89648	±	0.0422614	7.99382	±	0.0499077	0.0130862	0.0232613
ILMN_1671235	DNAJB5	NO	6.47876	±	0.0358109	6.35699	±	0.0289463	6.34776	±	0.0268935	0.00526443	0.0104101
ILMN_1671250	CLIC4	NO	7.07573	±	0.059345	6.85314	±	0.0230843	7.0706	±	0.0356544	0.000185271	0.0005207
ILMN_1671257	DKC1	YES	10.9388	±	0.0614159	10.8635	±	0.0366463	11.1383	±	0.0463998	3.54e-05	0.000119787
ILMN_1671267	NF2	NO	4.95977	±	0.0272099	5.06996	±	0.0217541	4.95498	±	0.0227062	0.000840117	0.00203046
ILMN_1671288	ODF2	NO	7.44643	±	0.0516398	7.44399	±	0.0195913	7.78726	±	0.0465069	2.7e-09	2.36e-08
ILMN_1671314	UXT	YES	12.0976	±	0.0439041	11.9132	±	0.0341127	12.223	±	0.0322972	5.78e-09	4.63e-08
ILMN_1671326	EIF2C1	NO	9.79417	±	0.0650408	9.59014	±	0.0426849	9.81525	±	0.0522863	0.000254496	0.000692184
ILMN_1671489	PC	NO	5.96417	±	0.126718	6.82665	±	0.0563949	5.60281	±	0.0564357	2.4e-16	2.26e-14
ILMN_1671554	LPIN1	NO	9.2887	±	0.0821933	9.26006	±	0.05462	9.44168	±	0.0634904	0.00191728	0.00424131
ILMN_1671583	MKRN1	NO	13.6782	±	0.0250738	13.7704	±	0.032599	13.6951	±	0.0315334	0.0120848	0.0217233
ILMN_1671603	MED30	NO	6.29951	±	0.126341	7.28116	±	0.0541871	6.18522	±	0.0562543	3.36e-15	1.74e-13
ILMN_1671621	PCMT1	NO	14.3503	±	0.0261175	14.2045	±	0.0398409	14.3517	±	0.0297196	0.0017718	0.0039564
ILMN_1671642	CSNK1A1L	NO	6.3929	±	0.0416085	6.20772	±	0.0288399	6.45705	±	0.0429598	1.92e-05	6.86e-05
ILMN_1671686	EPB49	NO	6.93032	±	0.0661406	7.13598	±	0.0351908	7.03954	±	0.0561336	0.002636	0.00562532
ILMN_1671742	UPF3A	NO	10.2	±	0.131223	9.9841	±	0.116545	9.70705	±	0.12725	2.06e-08	1.43e-07
ILMN_1671777	FGF13	YES	5.29978	±	0.0565097	5.97675	±	0.0719734	5.19514	±	0.0403053	4.33e-16	3.49e-14
ILMN_1671791	PCK2	NO	7.28049	±	0.0545932	7.43202	±	0.0260746	7.56058	±	0.0424378	8.78e-06	3.4e-05
ILMN_1671844	EYA4	NO	5.46942	±	0.0370759	5.35597	±	0.0306018	5.49396	±	0.0299171	0.0088425	0.0164875
ILMN_1671871	ITGB1BP2	YES	6.52995	±	0.052767	6.30073	±	0.0314751	6.55727	±	0.038703	1.28e-05	4.78e-05
ILMN_1671895	ZNF613	NO	5.75817	±	0.0384435	5.55796	±	0.0400331	5.73634	±	0.0384743	0.000871346	0.00209791
ILMN_1671928	PROS1	NO	7.63296	±	0.118368	8.2362	±	0.0726538	7.30278	±	0.0753248	2.4e-11	3.67e-10
ILMN_1671932	SAMM50	NO	13.7173	±	0.0431685	13.6052	±	0.0255714	13.7514	±	0.0193146	0.00211364	0.00463056
ILMN_1672004	TOB1	NO	7.64711	±	0.108804	7.85005	±	0.11402	8.07256	±	0.0958865	0.00174488	0.00390086
ILMN_1672006	SSB	NO	10.3233	±	0.0705541	10.0527	±	0.0525868	10.1302	±	0.0632243	0.00191036	0.00422915
ILMN_1672022	EPHA4	NO	7.93333	±	0.0952641	8.42099	±	0.0786886	8.07303	±	0.0769483	8.08e-06	3.16e-05
ILMN_1672024	ISCA1L	NO	8.32349	±	0.0926905	8.35939	±	0.0433973	8.01969	±	0.033902	2.72e-05	9.48e-05
ILMN_1672057	AQP7P2	NO	5.7365	±	0.0446781	5.54543	±	0.0297622	5.69863	±	0.0416676	0.00173264	0.00387741
ILMN_1672091	HOXD4	NO	6.94622	±	0.0406048	6.68618	±	0.036763	6.99835	±	0.0288377	1.99e-08	1.38e-07
ILMN_1672120	KRT73	NO	6.44135	±	0.0561932	6.84118	±	0.0572397	6.58339	±	0.0614845	4.09e-08	2.64e-07
ILMN_1672149	CHCHD1	NO	6.67325	±	0.13434	6.84159	±	0.124668	6.73591	±	0.149468	0.0145655	0.0255395
ILMN_1672161	ARPP-21	NO	6.07311	±	0.0517179	6.24871	±	0.0357081	6.04241	±	0.0427396	0.00133754	0.00308447
ILMN_1672229	FGF12	NO	5.42007	±	0.0430319	5.53778	±	0.0271175	5.36598	±	0.0300683	0.00139303	0.00319413
ILMN_1672331	MAP3K7IP2	NO	7.17377	±	0.0529966	6.90668	±	0.0257809	7.14267	±	0.0377829	2.58e-06	1.12e-05
ILMN_1672350	JAM2	NO	10.3486	±	0.0830898	10.8973	±	0.0439998	10.0667	±	0.0385178	4.88e-16	3.86e-14
ILMN_1672393	CUL7	NO	6.21507	±	0.0405778	6.32414	±	0.0347493	6.37114	±	0.0343143	0.00260426	0.00556628
ILMN_1672611	CDH11	NO	10.5147	±	0.0851858	10.9711	±	0.0377928	10.4696	±	0.0420124	6.72e-10	6.92e-09
ILMN_1672795	SH2D5	NO	7.53332	±	0.046311	7.36472	±	0.0362394	7.48357	±	0.0414299	0.011188	0.0203049
ILMN_1672871	BRUNOL5	NO	5.97427	±	0.0545835	5.88674	±	0.0357372	6.48838	±	0.0545505	2.84e-15	1.53e-13
ILMN_1672902	EIF4G1	NO	5.2736	±	0.0461334	5.24797	±	0.0287834	5.39074	±	0.0355437	0.0155884	0.0270808
ILMN_1672908	TWIST1	NO	7.47423	±	0.0779161	7.20757	±	0.0535236	6.94551	±	0.0919273	1.95e-10	2.34e-09
ILMN_1673099	PTPN20B	NO	5.09601	±	0.0369093	5.02358	±	0.0266394	5.13639	±	0.0250161	0.0211627	0.0354433
ILMN_1673108	AP2A1	NO	6.15318	±	0.039621	6.33352	±	0.056518	6.18353	±	0.0357379	0.0107413	0.0196227
ILMN_1673129	PCDH12	NO	6.63116	±	0.045644	6.42471	±	0.0274089	6.63414	±	0.0277244	1.6e-05	5.86e-05
ILMN_1673261	EPS8L3	NO	5.09667	±	0.0213336	5.18631	±	0.0191895	5.10361	±	0.0266704	0.00907331	0.0168823
ILMN_1673322	SLED1	NO	6.70949	±	0.0352354	6.51504	±	0.0284	6.63623	±	0.0442996	0.00117742	0.00274381
ILMN_1673358	ARHGAP6	YES	5.72118	±	0.0451154	5.59041	±	0.0334212	5.88585	±	0.0395518	2.24e-06	9.88e-06
ILMN_1673417	NHEDC1	NO	6.54559	±	0.0446397	6.25605	±	0.0253553	6.49414	±	0.0433961	9.76e-07	4.67e-06
ILMN_1673455	RASAL2	NO	5.85679	±	0.0597004	6.00141	±	0.0426073	6.18038	±	0.0561829	1.67e-05	6.08e-05
ILMN_1673466	OR1A1	NO	5.06531	±	0.0356467	5.16618	±	0.0304914	5.045	±	0.0265543	0.0134292	0.0237968
ILMN_1673503	CACNB4	NO	5.50229	±	0.0436887	5.65018	±	0.028597	5.57306	±	0.0315225	0.0154926	0.0269251
ILMN_1673518	BRWD1	NO	11.7172	±	0.065307	11.823	±	0.064703	12.0358	±	0.0667293	0.000150374	0.000431109
ILMN_1673548	HSPC159	NO	6.62804	±	0.0631002	6.93068	±	0.0428107	6.49415	±	0.0352688	3.63e-08	2.37e-07
ILMN_1673590	BHLHA15	NO	5.24152	±	0.0291207	5.24829	±	0.0304727	5.1301	±	0.0265526	0.00668579	0.0128421
ILMN_1673638	RPS3A	NO	8.39531	±	0.0638178	8.76789	±	0.102413	8.63892	±	0.0539081	0.00215534	0.00470561
ILMN_1673681	SLC46A1	NO	7.52993	±	0.0674978	7.18682	±	0.0437041	7.4922	±	0.0478202	1.04e-06	4.95e-06
ILMN_1673704	INA	NO	11.212	±	0.0782301	11.3942	±	0.0592919	10.4733	±	0.0621208	2.6e-20	8.86e-18
ILMN_1673712	GPR149	NO	6.62703	±	0.0310572	6.38785	±	0.0303109	6.55716	±	0.0347241	3.85e-06	1.6e-05
ILMN_1673746	TIMM23	NO	6.16564	±	0.0635858	6.42358	±	0.0424001	6.07367	±	0.0497927	1.36e-05	5.05e-05
ILMN_1673773	GALNTL4	NO	8.77023	±	0.0686788	8.5095	±	0.036944	8.93977	±	0.0428348	3.68e-07	1.92e-06
ILMN_1673795	HSD17B4	NO	11.355	±	0.0507015	11.4081	±	0.0370004	11.1984	±	0.0321405	3.72e-05	0.000125107
ILMN_1673936	KHSRP	NO	11.6591	±	0.0899863	11.2883	±	0.0651237	11.7181	±	0.0622496	3.61e-05	0.000121961
ILMN_1673960	MAT2B	NO	5.10546	±	0.0359424	5.16765	±	0.0265178	5.02431	±	0.0149833	0.000840857	0.00203169
ILMN_1674152	NFKBIB	NO	5.09501	±	0.0313973	5.12573	±	0.0336436	4.9962	±	0.0184788	0.00475248	0.00950818
ILMN_1674167	IL10	NO	5.61959	±	0.039313	5.45913	±	0.0306379	5.60424	±	0.0364902	0.00278115	0.00588328
ILMN_1674217	ATP11A	NO	4.96614	±	0.0348157	5.08829	±	0.0220389	4.9687	±	0.0232082	0.000460465	0.0011758
ILMN_1674297	HCFC2	NO	6.14176	±	0.0612539	6.3856	±	0.0593188	6.15787	±	0.0452337	0.00443255	0.00892052
ILMN_1674302	PPAT	NO	6.79285	±	0.0940027	7.19039	±	0.0629952	6.99945	±	0.0662356	6.73e-05	0.00021178
ILMN_1674349	HRASLS5	NO	5.25411	±	0.0362253	5.21998	±	0.0303891	5.371	±	0.0379117	0.00447166	0.00899289
ILMN_1674385	YWHAQ	NO	12.8446	±	0.0661046	13.072	±	0.0593098	12.8898	±	0.0482897	0.00510736	0.0101312
ILMN_1674386	PITX1	NO	5.05606	±	0.0207687	5.17326	±	0.0337545	4.96132	±	0.0235498	2.77e-06	1.2e-05
ILMN_1674390	PRKAR1B	NO	5.40675	±	0.0405846	5.34983	±	0.0369659	5.57916	±	0.0312538	7.57e-05	0.000235783
ILMN_1674486	KIAA2026	NO	7.14012	±	0.0583247	6.94654	±	0.051189	7.03423	±	0.049767	0.00215383	0.00470462
ILMN_1674506	MED23	NO	7.16764	±	0.0493668	6.99449	±	0.0244115	7.28558	±	0.0335047	1.24e-07	7.12e-07
ILMN_1674508	MDM1	NO	5.28826	±	0.0488913	5.20275	±	0.0271976	5.35171	±	0.027889	0.0162907	0.0281353
ILMN_1674541	KIRREL3	NO	5.65332	±	0.0382358	5.73547	±	0.0289876	5.5749	±	0.0440262	0.0127103	0.0226955
ILMN_1674560	GBA2	NO	7.2621	±	0.0899811	7.59053	±	0.0613508	7.39224	±	0.0708853	0.000145844	0.000419069
ILMN_1674574	VNN1	NO	6.52335	±	0.0464195	6.38051	±	0.0338768	6.48666	±	0.0324296	0.0259243	0.0424228
ILMN_1674588	HAO1	NO	6.01619	±	0.0376129	5.83993	±	0.0231528	6.04757	±	0.0389054	5.29e-05	0.000171491
ILMN_1674620	SGCE	NO	11.6895	±	0.0654012	11.5707	±	0.0472416	11.8296	±	0.04592	8.24e-06	3.21e-05
ILMN_1674661	CIRBP	NO	10.9789	±	0.103803	11.6386	±	0.0994554	11.0862	±	0.0979425	1.37e-05	5.08e-05
ILMN_1674665	CPNE2	NO	5.30515	±	0.0360717	5.22443	±	0.0262819	5.38288	±	0.0324058	0.00203509	0.00447397
ILMN_1674670	BTBD11	NO	5.10336	±	0.0381698	5.20042	±	0.0290904	5.08639	±	0.0280723	0.0227662	0.0378568
ILMN_1674780	SF3B1	NO	5.3747	±	0.0463845	5.49846	±	0.038533	5.24684	±	0.0248048	3.19e-05	0.000109237
ILMN_1674795	FLJ33996	NO	7.25008	±	0.0741018	7.29563	±	0.0389151	6.77756	±	0.0601403	5.08e-10	5.43e-09
ILMN_1674855	TRAM1L1	NO	6.04182	±	0.0631856	5.78869	±	0.0341621	5.97632	±	0.0455931	0.000615855	0.00153539
ILMN_1675085	UBA6	NO	5.80734	±	0.0401176	5.66758	±	0.0383105	5.82365	±	0.0419881	0.0142618	0.0250913
ILMN_1675086	UNC13C	NO	6.27616	±	0.0406514	6.01092	±	0.0419763	6.28048	±	0.0377107	2.9e-06	1.25e-05
ILMN_1675100	EDNRB	NO	6.50173	±	0.0559024	6.16635	±	0.0346164	6.44434	±	0.0413538	1.35e-06	6.25e-06
ILMN_1675172	RGS9BP	NO	5.11627	±	0.0312301	5.23486	±	0.0217994	5.14474	±	0.0267587	0.00474801	0.00950353
ILMN_1675186	ME2	NO	6.91511	±	0.087912	7.18736	±	0.0670299	7.29834	±	0.0826413	0.000382812	0.000998831
ILMN_1675221	DGKZ	NO	5.23598	±	0.0339603	5.17768	±	0.0213562	5.29358	±	0.0276667	0.0171392	0.0294456
ILMN_1675304	FLJ46284	NO	6.91127	±	0.0573524	6.70559	±	0.021971	6.94097	±	0.0376958	7.36e-05	0.000229931
ILMN_1675331	PEG3	NO	9.35927	±	0.0901074	9.10293	±	0.085157	9.41313	±	0.0723498	0.00366732	0.00751372
ILMN_1675364	SOX14	NO	5.55541	±	0.0378152	5.40513	±	0.0261501	5.4944	±	0.03513	0.00791303	0.0149146
ILMN_1675398	ALDH1B1	NO	5.4408	±	0.0327157	5.52263	±	0.0405444	5.57733	±	0.0415244	0.0264102	0.0430986
ILMN_1675448	ZFP36L1	NO	7.77585	±	0.152734	8.59263	±	0.0812761	7.54952	±	0.086212	3.13e-10	3.57e-09
ILMN_1675453	HHIP	NO	6.89867	±	0.051735	6.99309	±	0.0439026	6.35761	±	0.0450419	1.07e-19	3.14e-17
ILMN_1675454	CDH9	NO	7.24892	±	0.0751722	6.79643	±	0.0276809	7.18626	±	0.0312837	2.46e-09	2.18e-08
ILMN_1675501	SENP5	NO	5.70066	±	0.0382944	5.9191	±	0.0363301	5.73092	±	0.0476365	0.000160359	0.000456629
ILMN_1675541	EEF1B2	NO	7.32657	±	0.0439485	7.08267	±	0.0240717	7.33807	±	0.0365324	9.78e-07	4.68e-06
ILMN_1675609	SMN1	NO	7.11368	±	0.0465361	6.91271	±	0.0331625	7.02499	±	0.0309228	0.00123098	0.00285733
ILMN_1675626	PRPF38A	NO	5.23518	±	0.0405148	5.36292	±	0.027405	5.21865	±	0.0208338	0.00132659	0.0030624
ILMN_1675651	MAGEA6	YES	6.67398	±	0.0350108	6.45703	±	0.0357122	6.68442	±	0.0349388	1.43e-05	5.29e-05
ILMN_1675656	PPFIBP2	NO	5.18284	±	0.0352953	5.30588	±	0.0272341	5.13189	±	0.0242733	0.000228346	0.00062781
ILMN_1675677	TMPRSS3	NO	5.7051	±	0.0438714	5.52002	±	0.0264258	5.65024	±	0.0323853	0.00108947	0.00256179
ILMN_1675762	ZNF365	NO	5.47754	±	0.0393595	5.34615	±	0.0278576	5.47118	±	0.0314736	0.00953729	0.0176602
ILMN_1675776	BRUNOL4	NO	6.43534	±	0.0507097	6.70533	±	0.0545423	6.85737	±	0.0557936	2.69e-08	1.81e-07
ILMN_1675822	PCDHA4	NO	6.38716	±	0.0510279	6.18077	±	0.0301158	6.41772	±	0.0367914	4.44e-05	0.000146605
ILMN_1675866	ARRB2	NO	7.102	±	0.0652952	6.83438	±	0.0302874	7.02509	±	0.0350561	0.000205885	0.000572995
ILMN_1675927	NEBL	NO	5.41084	±	0.0348659	5.54342	±	0.0390648	5.41263	±	0.0386257	0.0174518	0.0299131
ILMN_1675979	RBMS3	NO	5.08943	±	0.0309979	5.17306	±	0.0316813	5.05419	±	0.0261729	0.0185635	0.0315801
ILMN_1676062	DIP2C	NO	10.194	±	0.0609686	9.939	±	0.0375052	10.5132	±	0.0446206	7.47e-13	1.82e-11
ILMN_1676088	MSRB3	NO	9.5044	±	0.0718302	9.19484	±	0.0453065	9.38044	±	0.0485072	4.8e-05	0.000157259
ILMN_1676102	NHS	YES	5.94951	±	0.0589521	5.67041	±	0.024919	5.9823	±	0.050597	3.7e-06	1.55e-05
ILMN_1676241	BCOR	YES	5.34574	±	0.0322522	5.29779	±	0.0345096	5.21481	±	0.0264532	0.0150346	0.0262527
ILMN_1676248	SEMA4G	NO	6.64527	±	0.0515471	6.5029	±	0.0297207	6.69349	±	0.0310568	0.00170824	0.00382958
ILMN_1676256	TPSAB1	NO	5.45073	±	0.0305599	5.44959	±	0.0260238	5.54193	±	0.035414	0.0214803	0.0359141
ILMN_1676280	NSUN3	NO	7.32491	±	0.0398094	7.20749	±	0.0330222	7.32211	±	0.0367824	0.0176384	0.0301979
ILMN_1676289	NCAM1	NO	9.38689	±	0.0638353	9.12752	±	0.0469287	9.57867	±	0.0472913	1.03e-08	7.65e-08
ILMN_1676296	PPAP2A	NO	6.70622	±	0.0365331	6.80888	±	0.0263675	6.61226	±	0.0318859	0.000168195	0.000476794
ILMN_1676302	FAM113A	NO	5.0648	±	0.0236411	5.1982	±	0.0275932	5.08319	±	0.0191774	0.000269963	0.000728349
ILMN_1676350	HTR4	NO	6.85019	±	0.0326636	6.73704	±	0.0312109	6.7151	±	0.0299359	0.00374336	0.00765889
ILMN_1676408	TAGAP	NO	5.58243	±	0.0353801	5.71664	±	0.0327913	5.47722	±	0.0457155	5.26e-05	0.000170782
ILMN_1676411	PMS2L2	NO	6.31147	±	0.0581077	6.57471	±	0.0617268	6.25668	±	0.0516059	0.000141365	0.000407921
ILMN_1676423	CCNC	NO	7.46603	±	0.158669	8.29674	±	0.0629047	7.78498	±	0.087757	2.56e-07	1.38e-06
ILMN_1676449	SLIT2	NO	5.92416	±	0.0921707	6.48096	±	0.0796317	5.86006	±	0.0499032	2.62e-08	1.77e-07
ILMN_1676515	IMPDH1	NO	9.48234	±	0.0782352	9.10608	±	0.0616551	9.55408	±	0.0459375	1.4e-06	6.45e-06
ILMN_1676548	BZW2	NO	9.95299	±	0.0517599	9.83164	±	0.0353577	10.0335	±	0.03448	0.00204382	0.00449204
ILMN_1676600	SEC24C	NO	10.6169	±	0.0697859	10.4173	±	0.0408024	10.5356	±	0.0514143	0.0201493	0.033971
ILMN_1676611	PHPT1	NO	8.51054	±	0.0572363	8.38787	±	0.0573374	8.57551	±	0.0604169	0.000346586	0.000913463
ILMN_1676616	PTPRZ1	NO	7.74216	±	0.118213	8.06659	±	0.0700412	8.21127	±	0.0853834	1.74e-06	7.84e-06
ILMN_1676626	ARID4A	NO	5.4565	±	0.0403455	5.5691	±	0.0277197	5.41423	±	0.0380802	0.00617724	0.0119928
ILMN_1676649	AQP4	NO	6.61638	±	0.0530215	6.2492	±	0.032962	6.66525	±	0.0289487	2.6e-12	5.3e-11
ILMN_1676660	DNHL1	NO	5.43055	±	0.0405297	5.33382	±	0.0280841	5.50964	±	0.0344688	0.00185429	0.00411739
ILMN_1676663	TNFRSF11B	NO	5.32699	±	0.0612376	5.79025	±	0.0582812	5.12313	±	0.0287147	1e-13	3.12e-12
ILMN_1676670	TMED8	NO	6.71198	±	0.0495286	6.40399	±	0.0275999	6.62436	±	0.0309039	1.58e-07	8.86e-07
ILMN_1676759	DDX27	NO	6.89037	±	0.040189	6.73339	±	0.0270759	6.84244	±	0.030973	0.00189195	0.00419184
ILMN_1676870	GABRR2	NO	4.98083	±	0.0255545	5.03434	±	0.0319734	4.90799	±	0.0206819	0.0060768	0.0118185
ILMN_1676905	TIGD7	NO	7.87145	±	0.0934126	8.40738	±	0.0464035	7.94245	±	0.0730745	3.96e-09	3.32e-08
ILMN_1676998	SCN2B	NO	6.75019	±	0.112851	7.25485	±	0.106685	6.87981	±	0.092548	1.06e-05	4.02e-05
ILMN_1677062	CEP170L	NO	5.25719	±	0.0421387	5.17643	±	0.030419	5.31765	±	0.0310997	0.0185909	0.0316144
ILMN_1677092	GEM	NO	7.47915	±	0.0681394	7.19755	±	0.0234739	7.4325	±	0.0449447	0.000122264	0.000359962
ILMN_1677138	POLR2J3	NO	5.29551	±	0.0410093	5.44717	±	0.0257792	5.23466	±	0.030694	4.34e-05	0.000143584
ILMN_1677162	SFRS13A	NO	5.66072	±	0.0437922	5.86518	±	0.0330162	5.59296	±	0.0292891	9.95e-07	4.75e-06
ILMN_1677197	RARA	NO	6.96996	±	0.0452471	6.67373	±	0.0267074	6.99498	±	0.0430728	2.94e-08	1.96e-07
ILMN_1677237	CHCHD9	NO	9.65503	±	0.0956195	10.0654	±	0.0625686	9.27592	±	0.0538317	2.92e-10	3.35e-09
ILMN_1677347	MTUS2	NO	5.48982	±	0.0317989	5.49247	±	0.0328002	5.37697	±	0.0212575	0.00812126	0.0152584
ILMN_1677404	RAP2A	NO	5.58167	±	0.112892	6.15336	±	0.0626703	5.36044	±	0.0543658	1.42e-09	1.34e-08
ILMN_1677439	GLS2	NO	6.58127	±	0.0528999	6.27287	±	0.0294399	6.62356	±	0.0271559	1.31e-09	1.26e-08
ILMN_1677487	ANKZF1	NO	7.93979	±	0.0615351	7.60656	±	0.036988	7.89885	±	0.0327313	5.6e-07	2.79e-06
ILMN_1677624	NXPH2	NO	9.10013	±	0.0949873	9.04698	±	0.106204	9.33401	±	0.0907889	0.00722971	0.0137379
ILMN_1677746	CABP1	NO	7.54395	±	0.0719994	7.42156	±	0.0638205	6.78716	±	0.0807734	2.1e-14	8.1e-13
ILMN_1677747	TMPO	NO	5.25891	±	0.0438395	5.32821	±	0.0292372	5.16312	±	0.0262901	0.0013175	0.00304381
ILMN_1677843	RAB24	NO	11.0255	±	0.0283872	10.9073	±	0.0308966	11.0545	±	0.0311282	4.65e-06	1.91e-05
ILMN_1677920	LTF	NO	5.76195	±	0.0478953	5.66559	±	0.024782	5.82272	±	0.0422157	0.0197779	0.0334339
ILMN_1677951	AFF3	NO	8.34747	±	0.169318	8.35	±	0.128518	7.98484	±	0.142224	9.2e-05	0.000280086
ILMN_1677953	OGFOD1	NO	5.70698	±	0.0395708	5.8753	±	0.050308	5.81936	±	0.035294	0.0128067	0.0228354
ILMN_1677954	OR4K17	NO	5.37133	±	0.0394694	5.19624	±	0.0384936	5.40266	±	0.0283586	0.000130189	0.000380886
ILMN_1677962	GPHN	NO	10.0652	±	0.075733	9.83863	±	0.0525117	10.2517	±	0.0654107	2.54e-06	1.11e-05
ILMN_1677997	MAZ	NO	6.50014	±	0.030329	6.39497	±	0.027389	6.48522	±	0.025061	0.0199028	0.0336065
ILMN_1678007	MGC88374	NO	6.18776	±	0.0505072	6.02329	±	0.0269669	6.22912	±	0.036305	0.000744031	0.00181708
ILMN_1678049	FGB	NO	6.43204	±	0.0422021	6.18081	±	0.0248853	6.49287	±	0.0380318	2.52e-08	1.7e-07
ILMN_1678080	FKBP2	NO	6.85574	±	0.0424856	6.70273	±	0.0262481	6.85836	±	0.0484788	0.00697475	0.0133076
ILMN_1678087	MAP3K4	NO	8.01291	±	0.0781836	8.06277	±	0.0703951	8.37452	±	0.0728341	4.47e-05	0.000147197
ILMN_1678095	SMPDL3B	NO	5.99471	±	0.0411645	5.80404	±	0.0266148	6.09271	±	0.0395038	5.34e-07	2.68e-06
ILMN_1678212	TMCC1	NO	4.94568	±	0.0280935	5.04394	±	0.0320897	4.94596	±	0.022325	0.0233928	0.0387748
ILMN_1678235	KIAA1267	NO	6.48674	±	0.0470643	6.59234	±	0.0377464	6.36227	±	0.0533511	0.00315703	0.00658869
ILMN_1678323	AASS	NO	7.05131	±	0.0527524	6.82379	±	0.0234209	7.08853	±	0.0368321	4.54e-06	1.87e-05
ILMN_1678403	TMEM178	NO	8.7548	±	0.0858809	8.8223	±	0.0745492	9.09568	±	0.0709451	0.00105378	0.00248775
ILMN_1678423	SPA17	NO	7.33216	±	0.0578176	7.17748	±	0.0309546	7.49485	±	0.0542861	8.02e-08	4.81e-07
ILMN_1678435	SRD5A3	NO	5.45298	±	0.0401301	5.57124	±	0.0230484	5.39636	±	0.0318806	0.000781125	0.00189929
ILMN_1678494	ZNF438	NO	6.58421	±	0.0449737	6.78413	±	0.0327095	6.76393	±	0.0476203	0.000537183	0.00135644
ILMN_1678504	RHOT1	NO	9.92048	±	0.0817555	9.84343	±	0.0771278	10.0867	±	0.0763251	1.37e-05	5.09e-05
ILMN_1678526	MSL3L2	NO	5.13354	±	0.0260623	5.01262	±	0.0285674	5.16441	±	0.0306831	0.000597914	0.00149403
ILMN_1678547	CPNE9	NO	8.61344	±	0.0626285	8.24936	±	0.0326679	8.5106	±	0.037354	3.71e-07	1.93e-06
ILMN_1678564	DVL1	NO	5.60353	±	0.0305064	5.35159	±	0.031817	5.62506	±	0.0268477	2.6e-09	2.27e-08
ILMN_1678618	ELAVL3	NO	11.6804	±	0.0955364	11.2516	±	0.0807672	11.3806	±	0.0723758	2.69e-06	1.17e-05
ILMN_1678678	SLC37A4	NO	9.67768	±	0.0883113	9.96085	±	0.0284645	9.69068	±	0.0264794	0.000223549	0.000615768
ILMN_1678692	MPRIP	NO	5.83521	±	0.0433828	5.79047	±	0.0346859	5.61581	±	0.0394776	0.000383153	0.000999426
ILMN_1678710	PHYHIPL	NO	5.64993	±	0.0483368	5.92232	±	0.0403816	5.61059	±	0.0295415	9.96e-08	5.84e-07
ILMN_1678729	SIL1	NO	12.6572	±	0.0571898	12.5466	±	0.0763405	12.7523	±	0.0601359	0.00107791	0.00254
ILMN_1678754	PFDN2	NO	7.036	±	0.0747692	6.77393	±	0.0433494	7.01967	±	0.0427071	0.00134742	0.0031024
ILMN_1678757	BCYRN1	NO	14.2422	±	0.0651792	14.0478	±	0.0575073	14.348	±	0.0282151	6.01e-05	0.000192463
ILMN_1678766	DYNLT1	NO	9.70537	±	0.0703393	9.65816	±	0.0525536	10.0511	±	0.0477056	1.43e-10	1.78e-09
ILMN_1678775	CLEC2D	NO	6.11702	±	0.0524358	6.45162	±	0.0716659	6.45491	±	0.0503352	5.24e-05	0.00017029
ILMN_1678812	HAPLN1	NO	5.8511	±	0.0448177	5.76589	±	0.0300755	5.91468	±	0.0378801	0.0232715	0.0386081
ILMN_1678814	UBL5	NO	6.43947	±	0.0410933	6.37308	±	0.0277697	6.3002	±	0.0407515	0.0282538	0.0457529
ILMN_1678949	HSPBP1	NO	5.81895	±	0.031642	5.66151	±	0.0289654	5.73168	±	0.0390923	0.00359317	0.00737374
ILMN_1678961	FRMD4A	NO	8.24819	±	0.124585	8.66292	±	0.0950983	8.55882	±	0.0875844	0.00189208	0.00419184
ILMN_1678968	GEM	NO	5.86532	±	0.0475829	5.68009	±	0.024389	5.89004	±	0.0386338	0.000117787	0.000348148
ILMN_1679003	FLJ11783	NO	6.27505	±	0.0469945	6.14314	±	0.0303781	6.40985	±	0.0340535	1.13e-05	4.26e-05
ILMN_1679029	ZXDA	NO	6.32148	±	0.045543	5.98871	±	0.028666	6.21426	±	0.0392594	5.65e-08	3.52e-07
ILMN_1679092	RAB9B	YES	11.1759	±	0.101472	11.5625	±	0.0430759	11.0795	±	0.045693	2.99e-07	1.58e-06
ILMN_1679115	TPH1	NO	6.83705	±	0.0415454	6.6019	±	0.0234666	6.84888	±	0.0441736	2.42e-06	1.06e-05
ILMN_1679133	SERPINB1	NO	5.91192	±	0.109668	6.64923	±	0.0601591	5.82959	±	0.0493499	1.65e-12	3.6e-11
ILMN_1679134	NSMCE4A	NO	7.50468	±	0.177487	8.52267	±	0.0557444	7.37992	±	0.0737739	4.49e-11	6.37e-10
ILMN_1679177	MARS2	NO	5.56013	±	0.0331282	5.67076	±	0.0243716	5.49056	±	0.0285556	0.000106021	0.000316988
ILMN_1679188	ATP5S	NO	6.5222	±	0.0462126	6.35298	±	0.0243666	6.54053	±	0.0362809	0.000688823	0.00169629
ILMN_1679252	ZNF546	NO	5.06496	±	0.0308727	5.21743	±	0.0314291	5.04589	±	0.0259376	8.77e-05	0.000268715
ILMN_1679299	IGSF1	YES	9.93753	±	0.101948	9.84874	±	0.0891218	10.2726	±	0.0867357	4.41e-10	4.76e-09
ILMN_1679403	MGC27382	NO	6.58913	±	0.0545704	6.27253	±	0.0400487	6.66393	±	0.0361979	8.19e-09	6.28e-08
ILMN_1679428	CHIC2	NO	10.4717	±	0.0535588	10.3051	±	0.0393966	10.5643	±	0.0331063	3.78e-05	0.000126786
ILMN_1679520	AGPAT1	NO	6.17963	±	0.0495784	6.47728	±	0.0415206	6.34937	±	0.0422118	3.27e-06	1.39e-05
ILMN_1679532	GRM3	NO	8.92563	±	0.074199	8.96663	±	0.0591848	9.41019	±	0.054935	9.67e-09	7.24e-08
ILMN_1679640	FXR1	NO	7.29483	±	0.135542	7.58276	±	0.0827407	7.41342	±	0.116361	0.00981153	0.0181188
ILMN_1679666	SCGB3A1	NO	7.59908	±	0.121481	8.67278	±	0.13478	9.07229	±	0.177993	1.12e-11	1.9e-10
ILMN_1679897	IGFL3	NO	5.42928	±	0.0459578	5.69112	±	0.0299835	5.43235	±	0.0283696	4.02e-07	2.07e-06
ILMN_1679960	LCE1A	NO	5.1813	±	0.0369205	5.15789	±	0.0317003	5.30927	±	0.0328175	0.00473897	0.00949403
ILMN_1679973	OR1J2	NO	6.45129	±	0.0709397	6.14744	±	0.0276568	6.5496	±	0.0446691	4.4e-07	2.25e-06
ILMN_1680037	FAM65A	NO	12.3282	±	0.0925245	12.1075	±	0.0756189	12.4531	±	0.0772936	9.46e-05	0.00028746
ILMN_1680109	COL4A3BP	NO	11.5853	±	0.0701953	11.3074	±	0.0600254	11.4434	±	0.0595851	0.000328531	0.000870022
ILMN_1680111	AHDC1	NO	5.21227	±	0.0339092	5.28248	±	0.0295935	5.14772	±	0.0297175	0.0086247	0.0161221
ILMN_1680130	DYM	NO	7.12244	±	0.126356	7.73447	±	0.042732	7.30069	±	0.0768837	3.27e-07	1.72e-06
ILMN_1680132	CADM1	NO	10.6408	±	0.082385	10.5736	±	0.119015	11.0988	±	0.0978222	2.44e-05	8.58e-05
ILMN_1680145	SART1	NO	5.16478	±	0.0310973	5.24863	±	0.0261923	5.03998	±	0.0259061	6.28e-06	2.5e-05
ILMN_1680179	SNORD18B	NO	5.49093	±	0.0408148	5.2883	±	0.0335611	5.48059	±	0.0344262	0.000139362	0.000403194
ILMN_1680251	SORCS1	NO	9.27699	±	0.0443422	9.12276	±	0.0267527	9.03974	±	0.0317183	8.28e-06	3.22e-05
ILMN_1680343	AGL	NO	6.35081	±	0.051384	6.04027	±	0.0324388	6.31661	±	0.0268731	7.06e-08	4.28e-07
ILMN_1680347	ZNF317	NO	5.05335	±	0.0237879	5.12809	±	0.0300072	4.98842	±	0.0285943	0.00279284	0.00590095
ILMN_1680353	NSF	NO	13.9205	±	0.0589838	14.0692	±	0.0423675	13.7995	±	0.0447007	0.00012436	0.000365525
ILMN_1680378	RBM45	NO	6.01073	±	0.0860004	6.44799	±	0.0433316	5.76993	±	0.0337882	7.98e-12	1.44e-10
ILMN_1680399	KIAA1026	NO	7.05637	±	0.0785217	6.70508	±	0.0283877	6.96708	±	0.0378636	9.37e-06	3.61e-05
ILMN_1680434	MAPK8IP1	NO	6.39782	±	0.0611033	6.45466	±	0.0535593	6.6712	±	0.0698503	7.24e-05	0.000226712
ILMN_1680521	AVPR1B	NO	6.73512	±	0.0404208	6.44393	±	0.0349973	6.55626	±	0.0405988	3.72e-06	1.55e-05
ILMN_1680579	ATP2B4	NO	8.91221	±	0.108326	8.88958	±	0.0860327	9.98389	±	0.101877	7.38e-16	5.31e-14
ILMN_1680591	RTKN	NO	11.8074	±	0.0749573	11.3421	±	0.0693012	11.4907	±	0.0596405	1.28e-06	5.94e-06
ILMN_1680617	PLXNA2	NO	6.76113	±	0.04137	6.6476	±	0.0240491	6.73794	±	0.0255695	0.0226413	0.0376703
ILMN_1680675	MRRF	NO	6.29116	±	0.0784593	6.71919	±	0.0455905	6.22775	±	0.0476051	2.18e-08	1.5e-07
ILMN_1680682	TADA2A	NO	8.0194	±	0.0616832	7.5981	±	0.0355157	7.93021	±	0.0323727	2.88e-09	2.49e-08
ILMN_1680687	NSF	NO	6.80218	±	0.0774065	7.05152	±	0.045745	7.1778	±	0.0655802	3.44e-05	0.000116741
ILMN_1680692	NUCKS1	NO	7.32294	±	0.117395	7.85571	±	0.0657404	7.0181	±	0.0738194	6.32e-09	4.98e-08
ILMN_1680770	UBQLN2	NO	11.7313	±	0.0824298	12.1995	±	0.0441516	11.746	±	0.0403491	5.35e-08	3.35e-07
ILMN_1680860	LEMD2	NO	9.21577	±	0.0638553	9.00854	±	0.0383166	9.17105	±	0.039373	0.0030089	0.00630779
ILMN_1680874	TUBB2B	NO	14.18	±	0.0189186	14.2453	±	0.0275704	14.141	±	0.0274774	0.00534811	0.0105567
ILMN_1680899	TTLL3	NO	8.03473	±	0.104841	7.48511	±	0.0349129	8.00092	±	0.0297218	1.21e-08	8.86e-08
ILMN_1680932	OSBPL9	NO	6.26965	±	0.1063	6.06857	±	0.0811565	5.87764	±	0.0768086	0.00549583	0.0108157
ILMN_1680967	CIP29	NO	12.2234	±	0.0486136	11.9626	±	0.045299	12.261	±	0.0455601	3.67e-08	2.39e-07
ILMN_1680973	FOXF1	NO	6.76658	±	0.0460637	6.47263	±	0.0283839	6.80884	±	0.035777	2.29e-09	2.04e-08
ILMN_1681008	CGRRF1	NO	5.61184	±	0.0413926	5.66921	±	0.0352152	5.51019	±	0.0364112	0.00757193	0.0143266
ILMN_1681118	CAPRIN2	NO	6.95446	±	0.0500266	6.90747	±	0.0260656	7.05217	±	0.0401199	0.0233059	0.0386525
ILMN_1681135	SPATA2	NO	10.3855	±	0.0774896	10.1395	±	0.0790059	10.3891	±	0.0715221	0.000489487	0.0012431
ILMN_1681136	CCDC33	NO	7.49556	±	0.0588102	7.2248	±	0.0351615	7.56039	±	0.0448715	2.19e-06	9.7e-06
ILMN_1681234	TNRC4	NO	6.80023	±	0.0556547	7.01887	±	0.0539807	7.51933	±	0.0815561	1.09e-13	3.34e-12
ILMN_1681324	MRPL49	NO	5.33764	±	0.0475707	5.69337	±	0.0374859	5.27207	±	0.0397477	4.57e-12	8.83e-11
ILMN_1681356	PDE2A	NO	7.01654	±	0.0566828	7.03769	±	0.0489972	7.24344	±	0.0515771	0.00320856	0.00667734
ILMN_1681515	CRLF1	NO	7.24371	±	0.0545283	6.98272	±	0.027343	7.20445	±	0.0415565	1.68e-05	6.1e-05
ILMN_1681590	LARP1	NO	7.62082	±	0.0639396	7.83601	±	0.0651958	7.91451	±	0.0539493	0.00137501	0.00315606
ILMN_1681591	PTPN1	NO	6.02388	±	0.0952453	6.67416	±	0.0640945	6.19688	±	0.057552	3.55e-09	3e-08
ILMN_1681603	UBE2A	YES	6.15215	±	0.0573033	5.88297	±	0.0368959	6.25053	±	0.0488573	1.44e-06	6.63e-06
ILMN_1681616	GTF2A1L	NO	6.76378	±	0.037396	6.50332	±	0.029203	6.73209	±	0.0436828	2.2e-06	9.72e-06
ILMN_1681646	TPD52	NO	4.85526	±	0.0315239	4.97653	±	0.0376842	4.8012	±	0.0267368	0.00024778	0.000675993
ILMN_1681657	MAP4K4	NO	5.17082	±	0.0362827	5.23428	±	0.0354026	5.09653	±	0.0257826	0.0110658	0.0201135
ILMN_1681670	SLC25A4	NO	9.32742	±	0.0708241	9.01399	±	0.0499857	9.29381	±	0.0460709	7.75e-05	0.000240351
ILMN_1681754	GGH	NO	8.09015	±	0.0785098	8.40257	±	0.0351126	8.28777	±	0.0464666	3.01e-05	0.000103841
ILMN_1681777	SHROOM2	YES	10.152	±	0.087759	9.98993	±	0.0675073	9.8132	±	0.0544966	0.00229667	0.00498955
ILMN_1681780	MKX	NO	5.93374	±	0.0912606	6.37717	±	0.0660233	5.58552	±	0.0423008	6.34e-12	1.18e-10
ILMN_1681845	PAPD4	NO	6.0605	±	0.0656701	6.45893	±	0.0620152	6.08982	±	0.0584745	1.02e-07	5.98e-07
ILMN_1681882	CETP	NO	6.59919	±	0.0402343	6.5864	±	0.0361876	6.70909	±	0.0285474	0.0313457	0.0499556
ILMN_1681975	OR52N2	NO	7.0823	±	0.055479	7.28693	±	0.0394189	7.02372	±	0.0495825	0.000511392	0.00129686
ILMN_1682034	HEY2	NO	8.19696	±	0.0706692	8.06729	±	0.0450764	8.39826	±	0.0616805	4.68e-05	0.000153604
ILMN_1682038	SNORA25	NO	6.46393	±	0.0448249	6.31258	±	0.0288488	6.40157	±	0.0310914	0.0128396	0.0228894
ILMN_1682206	GCC1	NO	7.06368	±	0.0440506	7.13734	±	0.0274318	6.95983	±	0.034687	0.00265	0.00564769
ILMN_1682208	CACNB2	NO	5.85196	±	0.0507976	5.68889	±	0.0268739	5.86706	±	0.0447385	0.00323758	0.00672824
ILMN_1682316	TRIM33	NO	8.12314	±	0.0917378	8.35773	±	0.0751836	8.37328	±	0.0752228	0.00620021	0.0120216
ILMN_1682354	SNORD33	NO	6.5976	±	0.0487306	6.3234	±	0.0371182	6.5976	±	0.0385189	3.11e-06	1.33e-05
ILMN_1682368	LRWD1	NO	9.55491	±	0.0809467	9.07702	±	0.0718386	9.46348	±	0.07773	1.58e-07	8.86e-07
ILMN_1682407	CYB5R2	NO	5.25389	±	0.0391683	5.13986	±	0.0302236	5.26855	±	0.031229	0.0125559	0.0224602
ILMN_1682494	RSRC1	NO	6.8486	±	0.104523	7.10821	±	0.0622091	6.87323	±	0.0763482	0.00588915	0.0114965
ILMN_1682495	FOXP1	NO	6.1019	±	0.0509054	6.08185	±	0.0493157	5.88789	±	0.0567747	0.00838419	0.0157124
ILMN_1682583	GRIK1	NO	5.29119	±	0.0396685	5.35748	±	0.0259937	5.16098	±	0.0233921	4.07e-05	0.000135585
ILMN_1682616	IQUB	NO	5.55527	±	0.050053	5.73119	±	0.0403531	5.54843	±	0.0445165	0.00598109	0.0116554
ILMN_1682783	TUG1	NO	12.0725	±	0.0653707	11.903	±	0.0414563	12.3106	±	0.0454872	7.51e-09	5.82e-08
ILMN_1682792	BYSL	NO	5.52689	±	0.0761938	6.05145	±	0.0504092	5.32834	±	0.0349245	1.18e-13	3.58e-12
ILMN_1682828	FGL1	NO	7.34017	±	0.064836	6.93239	±	0.0243071	7.29461	±	0.0343534	1.78e-09	1.64e-08
ILMN_1682857	NDUFAF2	NO	10.7051	±	0.0694564	10.3394	±	0.0582615	10.59	±	0.0642816	3e-07	1.59e-06
ILMN_1682987	PDZRN4	NO	7.28304	±	0.0792598	7.59813	±	0.0461684	7.76637	±	0.059259	9.41e-08	5.56e-07
ILMN_1683026	PSMB10	NO	12.1704	±	0.0485373	12.2963	±	0.039451	12.1141	±	0.0419049	0.000142015	0.000409531
ILMN_1683059	SIRT5	NO	7.14271	±	0.0946794	7.74589	±	0.0533114	7.22453	±	0.0583089	1.3e-09	1.25e-08
ILMN_1683121	CYP2C18	NO	5.48492	±	0.0384015	5.40939	±	0.0308682	5.57078	±	0.0350022	0.00706146	0.0134499
ILMN_1683127	ZNF281	NO	5.25325	±	0.0465147	5.44998	±	0.0326087	5.24971	±	0.0347087	0.000314381	0.000836806
ILMN_1683129	CCNL1	NO	7.74563	±	0.0652359	7.28596	±	0.0241104	7.68798	±	0.039604	1.31e-10	1.65e-09
ILMN_1683133	KLF15	NO	9.31389	±	0.0492908	9.08317	±	0.0516771	9.3383	±	0.0332586	0.000218544	0.000603673
ILMN_1683148	PRICKLE2	NO	10.1177	±	0.0638823	9.97629	±	0.0505413	10.5754	±	0.053116	1.27e-13	3.81e-12
ILMN_1683165	FAM20C	NO	5.25105	±	0.0311177	5.24565	±	0.031546	5.14525	±	0.0272197	0.0208027	0.0349131
ILMN_1683194	DCN	NO	5.02279	±	0.0266938	5.15602	±	0.0284696	5.02255	±	0.0229427	0.000526719	0.0013323
ILMN_1683263	TSPAN8	NO	7.53547	±	0.0549843	7.35101	±	0.0260384	7.49043	±	0.0404574	0.00538071	0.0106116
ILMN_1683271	TMSB4X	NO	14.4582	±	0.0399408	14.2544	±	0.0287786	14.5625	±	0.0178513	1.5e-09	1.41e-08
ILMN_1683328	IP6K2	NO	5.48775	±	0.0403219	5.64509	±	0.0342722	5.48842	±	0.0398142	0.00143106	0.0032661
ILMN_1683373	CHRFAM7A	NO	6.38757	±	0.0520484	6.19189	±	0.0254015	6.47612	±	0.0409606	1.5e-05	5.52e-05
ILMN_1683405	LHX1	NO	6.80398	±	0.0496591	6.50252	±	0.0260927	6.79748	±	0.0333505	2.14e-08	1.48e-07
ILMN_1683415	CAMK2D	NO	10.4113	±	0.0696664	10.4142	±	0.080982	10.8574	±	0.0775678	2.68e-10	3.1e-09
ILMN_1683479	CD34	NO	6.69152	±	0.0455809	6.43715	±	0.0268426	6.74202	±	0.0379571	8.95e-08	5.32e-07
ILMN_1683538	CSDE1	NO	8.08057	±	0.0675432	7.66157	±	0.0311278	7.99926	±	0.0365553	9.15e-09	6.93e-08
ILMN_1683562	SNRPG	NO	10.1308	±	0.115054	10.5564	±	0.0455433	9.79544	±	0.0396423	5.76e-10	6.08e-09
ILMN_1683595	MBD1	NO	5.64379	±	0.0469842	5.87083	±	0.0310082	5.78256	±	0.0513016	0.000268497	0.000725361
ILMN_1683609	UBE1	NO	9.22275	±	0.0855513	9.02392	±	0.0828516	9.25183	±	0.0755199	0.000550583	0.00138711
ILMN_1683666	ING3	NO	5.25493	±	0.0267795	5.0968	±	0.0368829	5.24366	±	0.0314491	0.00101677	0.00241003
ILMN_1683678	SPATS2L	NO	10.6782	±	0.0470277	10.6502	±	0.0337013	11.0362	±	0.0365118	3.71e-11	5.39e-10
ILMN_1683692	LRCH1	NO	5.96035	±	0.0706615	6.18833	±	0.0769189	5.83605	±	0.0594514	0.00012763	0.000374143
ILMN_1683694	SLC6A4	NO	5.05706	±	0.0259841	5.08425	±	0.0268061	4.95033	±	0.0267212	0.00156393	0.00353922
ILMN_1683700	TNFSF12	NO	8.01778	±	0.108955	8.11168	±	0.0695222	8.2351	±	0.109604	0.0231398	0.0384275
ILMN_1683752	LHX6	NO	5.11663	±	0.0272385	5.25207	±	0.0300673	5.08451	±	0.0201153	1.8e-05	6.49e-05
ILMN_1683792	LAP3	NO	8.48601	±	0.101391	8.82589	±	0.0412118	7.77243	±	0.0452133	3.48e-19	8.56e-17
ILMN_1683811	TNPO3	NO	10.871	±	0.0766494	10.4106	±	0.0413281	10.8551	±	0.0436247	2.76e-10	3.17e-09
ILMN_1683916	PEX13	NO	7.23506	±	0.126537	7.93102	±	0.0596307	7.25363	±	0.0747872	7.78e-10	7.91e-09
ILMN_1683950	SNX11	NO	8.44423	±	0.0504298	8.36334	±	0.0391577	8.62433	±	0.0466659	8.74e-06	3.39e-05
ILMN_1683969	FKBP1A	NO	8.65836	±	0.0787182	8.27541	±	0.0490884	8.78725	±	0.0480153	1.4e-09	1.33e-08
ILMN_1683992	OXSM	NO	7.51246	±	0.0485228	7.3314	±	0.0256977	7.64874	±	0.0319026	2.25e-08	1.54e-07
ILMN_1684074	NUP98	NO	6.78548	±	0.0360058	6.68583	±	0.0283088	6.8217	±	0.0307916	0.00845571	0.0158263
ILMN_1684293	ANP32B	NO	13.3768	±	0.0308366	13.2495	±	0.0319031	13.1099	±	0.0360683	1.34e-10	1.68e-09
ILMN_1684305	AK7	NO	5.80301	±	0.0370853	5.66248	±	0.0354354	5.80143	±	0.0463932	0.0198156	0.0334849
ILMN_1684316	MBNL2	NO	5.83389	±	0.0463666	5.99132	±	0.0453299	5.83399	±	0.0425011	0.0124493	0.0223059
ILMN_1684320	SEZ6L	NO	8.43336	±	0.0702021	8.21388	±	0.0528337	8.76037	±	0.0511512	5.16e-13	1.31e-11
ILMN_1684336	VEPH1	NO	7.35907	±	0.0838483	7.41939	±	0.0645007	7.65936	±	0.0742779	0.00207104	0.00454622
ILMN_1684341	CHTF8	NO	7.34033	±	0.06463	6.95146	±	0.0360733	7.2705	±	0.0400979	9.65e-08	5.68e-07
ILMN_1684385	COPB2	NO	8.94542	±	0.0695932	8.71303	±	0.0450942	9.13983	±	0.0524624	1.2e-08	8.8e-08
ILMN_1684402	STXBP5	NO	10.1998	±	0.0445495	10.3608	±	0.0542064	10.579	±	0.0524085	5.82e-08	3.62e-07
ILMN_1684447	MDGA2	NO	6.87156	±	0.0986802	7.36663	±	0.0670074	6.74691	±	0.061369	1.38e-07	7.82e-07
ILMN_1684520	TSTD2	NO	6.81993	±	0.0477073	6.52045	±	0.0337869	6.73245	±	0.030799	1e-06	4.77e-06
ILMN_1684554	COL16A1	NO	8.1067	±	0.0696982	7.82054	±	0.0462703	8.43372	±	0.0545995	1.4e-12	3.12e-11
ILMN_1684585	ACSL1	NO	6.89122	±	0.0357266	6.71974	±	0.0269422	6.82793	±	0.0375197	0.00230229	0.0049993
ILMN_1684628	ZFP90	NO	9.71617	±	0.0541006	9.46658	±	0.0458627	9.59	±	0.0528594	6.37e-05	0.000202348
ILMN_1684647	ILKAP	NO	5.69173	±	0.0515766	5.51423	±	0.0250555	5.69844	±	0.037773	0.0012581	0.00291342
ILMN_1684653	GPR115	NO	4.94627	±	0.0268498	4.83824	±	0.0209623	4.88556	±	0.0319369	0.0200482	0.0338199
ILMN_1684663	ZDHHC13	NO	5.57962	±	0.0595135	5.77687	±	0.0465975	5.48142	±	0.0473401	3.92e-05	0.000131053
ILMN_1684770	USF2	NO	5.74129	±	0.0399679	5.67345	±	0.0319303	5.83403	±	0.0440556	0.00943014	0.0174801
ILMN_1684834	LBH	NO	7.28352	±	0.073083	6.99301	±	0.0286919	7.31065	±	0.0321278	4.74e-06	1.94e-05
ILMN_1684865	GPR22	NO	7.40397	±	0.101154	7.69924	±	0.0539189	7.51619	±	0.0862001	0.00189824	0.00420443
ILMN_1684873	ARSD	YES	4.93025	±	0.0309331	5.06135	±	0.0254833	5.02073	±	0.0238779	0.00115221	0.00269641
ILMN_1684931	GPR119	YES	5.38423	±	0.024574	5.49073	±	0.0270769	5.32626	±	0.0338843	0.000487617	0.00123905
ILMN_1684984	MAGED2	YES	6.10896	±	0.0523357	5.86054	±	0.0260972	6.09385	±	0.0435644	1.84e-05	6.61e-05
ILMN_1685010	EMR4	NO	6.45502	±	0.0408175	6.29842	±	0.031688	6.44533	±	0.0375042	0.0021989	0.00479716
ILMN_1685012	EAF1	NO	5.38069	±	0.0378275	5.23628	±	0.0181046	5.3037	±	0.0287921	0.00282846	0.00596625
ILMN_1685044	MTUS1	NO	5.22281	±	0.0273817	5.30509	±	0.0296314	5.20914	±	0.0236488	0.0308022	0.0491868
ILMN_1685045	CHI3L2	NO	5.03622	±	0.0229506	5.03703	±	0.023155	4.95841	±	0.0206849	0.0227874	0.0378777
ILMN_1685112	TACO1	NO	8.21477	±	0.099988	8.32845	±	0.0746947	8.05398	±	0.10355	0.000127862	0.000374573
ILMN_1685124	TCTN1	NO	9.79998	±	0.0576405	9.6886	±	0.0320293	10.4555	±	0.0428522	3.68e-22	2.17e-19
ILMN_1685156	ADCY6	NO	9.61104	±	0.0637439	9.50021	±	0.0318842	9.98386	±	0.0369339	5.22e-11	7.28e-10
ILMN_1685168	RFX4	NO	6.8333	±	0.0491133	6.5648	±	0.0293251	6.80479	±	0.0365768	2.92e-06	1.25e-05
ILMN_1685260	DNM1L	NO	5.84946	±	0.10339	6.44481	±	0.0662713	5.72987	±	0.0451605	1.02e-09	1.01e-08
ILMN_1685285	HTR1F	NO	7.18078	±	0.0399959	7.0335	±	0.0227891	7.19251	±	0.0485018	0.00667541	0.0128278
ILMN_1685286	PPP1R12C	NO	8.99348	±	0.0626536	8.89548	±	0.0673383	8.70772	±	0.0561937	1.58e-05	5.77e-05
ILMN_1685313	PLEC1	NO	5.06742	±	0.0292368	5.10238	±	0.0237261	4.9853	±	0.0232336	0.00428353	0.00864222
ILMN_1685365	ZNF773	NO	6.2573	±	0.0402806	6.03155	±	0.0281092	6.21178	±	0.0351927	2.84e-05	9.83e-05
ILMN_1685369	SLU7	NO	8.06869	±	0.106281	7.8324	±	0.0794138	8.1362	±	0.0934113	0.00023883	0.00065359
ILMN_1685413	ALG8	NO	9.08418	±	0.0584619	8.70441	±	0.0302567	9.07701	±	0.0383477	7.42e-10	7.58e-09
ILMN_1685431	DZIP1	NO	8.62036	±	0.121632	8.20947	±	0.102715	8.84715	±	0.123646	1.85e-07	1.02e-06
ILMN_1685433	COL8A1	NO	9.69014	±	0.0752772	9.78954	±	0.0823948	10.452	±	0.085169	4.94e-14	1.69e-12
ILMN_1685465	FLJ22447	NO	5.48059	±	0.0479743	5.33221	±	0.0299236	5.46123	±	0.0372138	0.0147824	0.0258589
ILMN_1685521	KLRF1	NO	6.58142	±	0.0416178	6.22832	±	0.0295054	6.5386	±	0.0426392	1.05e-09	1.03e-08
ILMN_1685540	SHRM	NO	5.27814	±	0.0289006	5.40727	±	0.0326155	5.32922	±	0.0338091	0.0198595	0.0335464
ILMN_1685551	CHD4	NO	8.37166	±	0.0773947	8.04737	±	0.0506856	8.26757	±	0.0459958	0.000253388	0.000690229
ILMN_1685574	TSC22D2	NO	7.44705	±	0.038443	7.27312	±	0.0260962	7.48774	±	0.0306613	1.31e-05	4.89e-05
ILMN_1685602	TMEM41A	NO	7.23237	±	0.0514426	7.15726	±	0.0265492	7.0772	±	0.0433649	0.0179219	0.0306417
ILMN_1685616	EFNA5	NO	8.36071	±	0.0855546	7.8257	±	0.0306137	8.2714	±	0.034628	6.72e-10	6.92e-09
ILMN_1685641	BCHE	NO	5.98118	±	0.0272476	5.98982	±	0.0320944	5.84898	±	0.0365228	0.00153352	0.00347575
ILMN_1685680	SPATA1	NO	5.09873	±	0.0333217	5.09533	±	0.0267348	4.93864	±	0.0210421	3.8e-05	0.000127379
ILMN_1685703	ACOX2	NO	8.05851	±	0.087027	7.95218	±	0.046563	8.19731	±	0.0646338	0.00109197	0.00256493
ILMN_1685742	NIPA2	NO	7.22948	±	0.0752009	6.76295	±	0.0242169	7.19007	±	0.0360361	4.21e-10	4.6e-09
ILMN_1685845	POLDIP3	NO	5.06209	±	0.0316981	5.14456	±	0.0208762	5.01967	±	0.0263787	0.00422703	0.00854186
ILMN_1685909	TEX15	NO	5.25346	±	0.0286411	5.22259	±	0.0316691	5.37289	±	0.0367485	0.0023565	0.00510076
ILMN_1685929	VANGL1	NO	6.31917	±	0.0450604	5.98029	±	0.0278936	6.28327	±	0.0381757	2.55e-09	2.25e-08
ILMN_1685982	PDGFA	NO	5.62229	±	0.0431149	5.45847	±	0.0314109	5.51552	±	0.0335773	0.00672633	0.012906
ILMN_1686095	GPR162	NO	5.51039	±	0.04264	5.35392	±	0.0262539	5.45228	±	0.0326375	0.00630325	0.0121926
ILMN_1686152	GGA2	NO	9.93016	±	0.0872774	9.6578	±	0.0837315	10.0568	±	0.0733459	3.46e-05	0.000117278
ILMN_1686194	SDCCAG10	NO	8.46994	±	0.0908426	8.65684	±	0.0846636	8.39137	±	0.0922162	0.000308738	0.000822776
ILMN_1686261	TOM1L2	NO	5.97035	±	0.0430326	5.81109	±	0.0283639	5.88387	±	0.0408089	0.0141869	0.0249745
ILMN_1686319	USP37	NO	7.63678	±	0.077471	7.89845	±	0.0579685	8.00181	±	0.0814658	2.98e-05	0.00010294
ILMN_1686326	PGBD2	NO	6.70778	±	0.0406388	6.45234	±	0.0245784	6.6946	±	0.0368162	1.22e-07	7.02e-07
ILMN_1686370	AGXT2L2	NO	7.67799	±	0.0617934	7.29059	±	0.028466	7.63426	±	0.0561805	3.84e-07	1.99e-06
ILMN_1686435	HILS1	NO	6.72139	±	0.0335585	6.53024	±	0.0277666	6.67613	±	0.0332889	0.000138197	0.000400085
ILMN_1686553	INTS2	NO	5.11586	±	0.0462125	5.46245	±	0.0472862	4.97951	±	0.0228024	6.08e-12	1.14e-10
ILMN_1686555	FYN	NO	9.32941	±	0.0535937	9.20025	±	0.0504674	9.37621	±	0.052067	0.000332886	0.000880501
ILMN_1686668	GFM2	NO	5.94509	±	0.0449794	5.76055	±	0.023429	6.00318	±	0.0325744	4.33e-06	1.79e-05
ILMN_1686679	ZNF462	NO	8.1582	±	0.0896001	8.48422	±	0.0523342	8.03455	±	0.0564338	3.62e-06	1.52e-05
ILMN_1686697	FBXO38	NO	5.87548	±	0.038502	5.6992	±	0.0290015	5.8324	±	0.0335477	0.00113354	0.00265764
ILMN_1686712	FLJ30092	NO	5.56352	±	0.0397048	5.44654	±	0.0304953	5.58485	±	0.0437125	0.0243279	0.0401594
ILMN_1686804	CCRK	NO	6.92123	±	0.0594866	6.9404	±	0.0319316	7.23171	±	0.0519762	2.36e-08	1.61e-07
ILMN_1686884	IL1RAP	NO	6.65559	±	0.0569924	6.36579	±	0.0368766	6.54695	±	0.0453487	9.08e-05	0.000277072
ILMN_1686954	RPS10	NO	14.454	±	0.0160195	14.4712	±	0.0186013	14.3283	±	0.0162749	3.39e-08	2.23e-07
ILMN_1686968	ZNF362	NO	7.44324	±	0.083408	7.74592	±	0.0478239	7.48078	±	0.060328	1.69e-05	6.13e-05
ILMN_1686988	ST5	NO	6.01856	±	0.0411208	5.75793	±	0.0254703	5.94082	±	0.041286	3.81e-06	1.59e-05
ILMN_1686989	INSIG1	NO	5.13985	±	0.0247289	5.19755	±	0.0290231	5.09363	±	0.0219423	0.0221126	0.0368876
ILMN_1687023	GJC1	NO	7.03484	±	0.0403858	6.85079	±	0.0263653	7.01473	±	0.0326122	0.000252064	0.000686834
ILMN_1687168	CEP170L	NO	5.39603	±	0.0415818	5.31284	±	0.0344084	5.52307	±	0.0393419	0.00102858	0.00243477
ILMN_1687219	KCNH7	NO	5.22247	±	0.0379051	5.33918	±	0.0287057	5.1246	±	0.0333195	6.1e-05	0.000194903
ILMN_1687220	DMRT3	NO	5.09144	±	0.0374822	5.16873	±	0.0255625	4.94934	±	0.0209745	3.43e-06	1.45e-05
ILMN_1687223	ZNF514	NO	5.75335	±	0.0478565	5.57385	±	0.0255519	5.77164	±	0.0347481	0.000384175	0.00100121
ILMN_1687247	SPATA20	NO	6.68076	±	0.0743793	6.84389	±	0.0485148	7.00191	±	0.059123	8.27e-06	3.22e-05
ILMN_1687316	NCDN	NO	8.75045	±	0.0967504	8.4577	±	0.0793357	8.53623	±	0.100925	0.0285576	0.0461435
ILMN_1687351	ANKRA2	NO	5.36633	±	0.0445036	5.23457	±	0.0253256	5.29971	±	0.0261731	0.0190187	0.03228
ILMN_1687390	IFRD1	NO	5.65433	±	0.0541452	5.44551	±	0.0323044	5.6022	±	0.0463927	0.00415272	0.00841474
ILMN_1687404	HCN1	NO	6.54807	±	0.0552191	6.94432	±	0.0394122	6.39997	±	0.0459014	2.1e-12	4.45e-11
ILMN_1687410	OSBPL11	NO	5.46683	±	0.0724931	5.98114	±	0.0741858	5.41837	±	0.0444859	8.49e-09	6.48e-08
ILMN_1687440	HIPK2	NO	11.6776	±	0.0878372	11.6213	±	0.122622	11.0015	±	0.105362	9.75e-08	5.73e-07
ILMN_1687442	TNIK	NO	5.4442	±	0.0564227	5.85514	±	0.0622776	5.4502	±	0.0529081	3.77e-07	1.96e-06
ILMN_1687484	ZFX	YES	5.26965	±	0.0334719	5.1574	±	0.0320665	5.31672	±	0.0330065	0.00316649	0.00660531
ILMN_1687533	SEMA4D	NO	5.79202	±	0.0413556	6.20102	±	0.044379	5.77722	±	0.036071	8.99e-12	1.59e-10
ILMN_1687724	RAP1GDS1	NO	8.89963	±	0.165545	8.42497	±	0.13902	8.46318	±	0.135079	7.28e-05	0.000227583
ILMN_1687757	AKR1C4	NO	5.59021	±	0.0581847	5.3599	±	0.0214385	5.50031	±	0.0380005	0.000606564	0.0015135
ILMN_1687792	DKFZp761O2018	NO	5.46212	±	0.0373139	5.32533	±	0.0275138	5.43423	±	0.0298474	0.0058428	0.0114237
ILMN_1687824	SEPHS2	NO	9.65664	±	0.0405287	9.52368	±	0.0397346	9.77292	±	0.0375829	3.91e-05	0.000130692
ILMN_1687825	CD226	NO	5.08905	±	0.0292113	5.34454	±	0.0293801	5.11869	±	0.0295453	1.9e-08	1.32e-07
ILMN_1687827	ZNF311	NO	6.33229	±	0.0895236	6.99439	±	0.0414489	6.41437	±	0.0481012	4e-13	1.05e-11
ILMN_1687833	HM13	NO	6.62596	±	0.0418869	6.43225	±	0.0261601	6.62779	±	0.0469082	0.000322616	0.000856152
ILMN_1687840	ABCB7	YES	7.61829	±	0.0551943	7.83421	±	0.0301144	7.37477	±	0.0465201	9.71e-10	9.67e-09
ILMN_1687858	CALM2	NO	14.3242	±	0.0313144	14.1633	±	0.0409205	14.3929	±	0.0152343	9.17e-06	3.54e-05
ILMN_1687947	HIST1H2BE	NO	5.15848	±	0.0411979	5.30053	±	0.0317288	5.06991	±	0.0207795	7.46e-06	2.93e-05
ILMN_1687967	NTRK3	NO	6.90851	±	0.0622102	7.24	±	0.0402573	7.27697	±	0.0545021	4.54e-07	2.31e-06
ILMN_1687998	LPGAT1	NO	6.57861	±	0.038576	6.44406	±	0.0320755	6.55688	±	0.0305542	0.0106582	0.0194953
ILMN_1688011	UPF1	NO	8.18173	±	0.0502034	7.92997	±	0.0425322	8.15935	±	0.0467548	3.49e-06	1.47e-05
ILMN_1688031	FAM161B	NO	6.43269	±	0.054741	6.60501	±	0.0475749	6.4582	±	0.0384585	0.0267777	0.0435937
ILMN_1688034	COIL	NO	6.07118	±	0.057958	6.45053	±	0.0395123	5.97	±	0.0368809	4.41e-11	6.27e-10
ILMN_1688154	MST1R	NO	5.03249	±	0.0301489	5.10069	±	0.020886	4.99886	±	0.0183695	0.00927067	0.017217
ILMN_1688184	CSPG5	NO	8.99197	±	0.0898206	8.92278	±	0.0789866	9.11137	±	0.0900851	0.0260451	0.0425969
ILMN_1688295	ZNF219	NO	7.72112	±	0.0656049	7.44252	±	0.0416607	7.70219	±	0.0425901	0.000115028	0.000340582
ILMN_1688346	ZNF800	NO	8.15148	±	0.114949	8.32502	±	0.0679216	8.58556	±	0.070274	3.28e-05	0.000111931
ILMN_1688381	BPTF	NO	5.09069	±	0.0307195	5.28542	±	0.0271907	5.06808	±	0.0208608	9.55e-08	5.63e-07
ILMN_1688390	THOC4	NO	8.45734	±	0.0970954	8.15042	±	0.0682573	8.4899	±	0.0617946	0.00332465	0.00688815
ILMN_1688404	ZMYM4	NO	8.69034	±	0.0609768	8.9173	±	0.0469557	8.87517	±	0.0526433	6.32e-05	0.000200931
ILMN_1688413	SNW1	NO	7.3888	±	0.0891269	7.0704	±	0.0295614	7.35945	±	0.0453372	0.000342282	0.000902658
ILMN_1688500	PCDH10	NO	5.90879	±	0.0609882	6.15508	±	0.0598629	6.07258	±	0.0521247	0.0028165	0.00594811
ILMN_1688565	ZNF580	NO	7.69344	±	0.029953	7.59364	±	0.0334959	7.86265	±	0.0356698	1.28e-07	7.29e-07
ILMN_1688573	CREB5	NO	5.82814	±	0.0501552	5.64912	±	0.0331097	5.8121	±	0.0327061	0.00283001	0.00596809
ILMN_1688614	GRM5	NO	6.3324	±	0.0477322	6.1997	±	0.0331625	6.44541	±	0.0423426	0.000327389	0.000868037
ILMN_1688670	CDCP1	NO	5.15933	±	0.028278	5.07013	±	0.0295528	5.20369	±	0.0341826	0.0102948	0.0189284
ILMN_1688698	ZEB2	NO	6.86554	±	0.0615473	7.11397	±	0.0325787	6.79541	±	0.0510665	3.21e-06	1.37e-05
ILMN_1688768	GPR39	NO	5.57531	±	0.0458967	5.4551	±	0.0295072	5.61275	±	0.0364894	0.0109213	0.0199108
ILMN_1688831	SYT7	NO	5.75476	±	0.0388571	5.62809	±	0.027138	5.81167	±	0.0515007	0.00520034	0.0103041
ILMN_1688853	ZBTB9	NO	8.57659	±	0.0936649	8.88682	±	0.0703544	8.76166	±	0.0765156	0.000990025	0.00235483
ILMN_1689007	SFRS14	NO	6.99707	±	0.0763036	7.29431	±	0.0522616	6.91787	±	0.065667	2.68e-05	9.37e-05
ILMN_1689057	PIK3R1	NO	5.53321	±	0.0318729	5.58193	±	0.0341058	5.41444	±	0.0270871	0.0010838	0.00255182
ILMN_1689111	CXCL12	NO	5.23655	±	0.0527597	5.37471	±	0.0458092	5.18722	±	0.0372763	0.00378596	0.00773709
ILMN_1689142	UBE1C	NO	5.5712	±	0.0402655	5.46255	±	0.0275601	5.59903	±	0.0439653	0.0278304	0.0451168
ILMN_1689177	PPAPDC1A	NO	6.45566	±	0.0416205	6.35741	±	0.0345179	6.48812	±	0.0341966	0.0304405	0.0487323
ILMN_1689251	SPG3A	NO	12.337	±	0.0458017	12.183	±	0.0334902	12.3579	±	0.0299383	0.000378506	0.000988444
ILMN_1689318	NUAK1	NO	11.7323	±	0.0527111	11.5204	±	0.051679	11.5453	±	0.0583174	0.000132488	0.000386465
ILMN_1689336	HOXA10	NO	6.84124	±	0.0419705	6.65139	±	0.0352399	6.80901	±	0.0384403	0.00115296	0.00269745
ILMN_1689378	CCRN4L	NO	7.82779	±	0.101944	8.36547	±	0.0454032	7.71114	±	0.0596637	8.62e-09	6.58e-08
ILMN_1689400	CLK1	NO	6.00794	±	0.0494287	5.74565	±	0.0278978	5.96019	±	0.0462877	3.39e-05	0.000115106
ILMN_1689456	ZBTB20	NO	7.65732	±	0.0823398	8.01015	±	0.065215	7.42578	±	0.0718246	2.09e-10	2.49e-09
ILMN_1689474	PMS2L1	NO	6.0564	±	0.0486064	5.7206	±	0.0249424	5.97726	±	0.0352587	1.03e-08	7.69e-08
ILMN_1689525	PMAIP1	NO	5.38571	±	0.04715	5.26654	±	0.0351354	5.40013	±	0.0324531	0.0307979	0.0491868
ILMN_1689601	KIAA1843	NO	6.65424	±	0.0506973	6.29465	±	0.0223352	6.61862	±	0.0395654	1.29e-09	1.24e-08
ILMN_1689665	NAE1	NO	10.994	±	0.0632475	10.9087	±	0.0586386	11.218	±	0.060058	2.22e-05	7.86e-05
ILMN_1689704	TMEM5	NO	9.56754	±	0.030193	9.42944	±	0.0362209	9.51513	±	0.0305033	0.00704167	0.0134151
ILMN_1689725	RPLP1	NO	7.75963	±	0.113522	8.79776	±	0.138144	8.2934	±	0.0873008	1.28e-08	9.28e-08
ILMN_1689770	ARHGEF10L	NO	9.12201	±	0.0824994	8.73899	±	0.0641548	9.02407	±	0.0574547	0.000292532	0.000784071
ILMN_1689774	MRFAP1L1	NO	10.4036	±	0.0644421	10.5493	±	0.0318863	10.5687	±	0.0371601	0.00733446	0.0139279
ILMN_1689807	FLJ40453	NO	6.75857	±	0.0603946	6.56082	±	0.0274809	6.65819	±	0.029876	0.0042239	0.00853749
ILMN_1689817	LCOR	NO	7.44077	±	0.101869	7.88915	±	0.0830625	8.01299	±	0.0791785	1.52e-06	6.93e-06
ILMN_1689829	DNAH5	NO	7.31836	±	0.0546138	7.12174	±	0.023094	7.38762	±	0.0344978	9.6e-06	3.69e-05
ILMN_1690066	TIGD2	NO	6.33539	±	0.0437326	6.26505	±	0.0284841	6.18276	±	0.0352118	0.00677613	0.0129847
ILMN_1690077	PPM1A	NO	6.59212	±	0.0444421	6.44952	±	0.0224119	6.5782	±	0.0324952	0.00578738	0.0113253
ILMN_1690096	PPP1R1B	NO	5.21978	±	0.0447858	5.25888	±	0.0362193	5.10965	±	0.0216421	0.00466727	0.00935885
ILMN_1690099	ITGB1BP1	NO	9.22914	±	0.153519	10.0356	±	0.0377494	9.19511	±	0.0395821	1.42e-09	1.34e-08
ILMN_1690122	CRKL	NO	11.709	±	0.0427359	11.8421	±	0.0417117	11.7799	±	0.0465333	0.00561731	0.0110249
ILMN_1690125	PDLIM7	NO	10.653	±	0.0752786	10.1144	±	0.0594196	9.96385	±	0.0528114	1.12e-12	2.59e-11
ILMN_1690136	NIPBL	NO	5.50824	±	0.0444618	5.77755	±	0.0299748	5.47671	±	0.0355654	6.67e-08	4.08e-07
ILMN_1690138	PHF10	NO	7.32127	±	0.0554474	7.05339	±	0.0328474	7.20992	±	0.0455934	4.68e-05	0.000153519
ILMN_1690252	ALKBH2	NO	10.63	±	0.0590344	10.2552	±	0.0395981	10.6738	±	0.0472114	3.64e-12	7.23e-11
ILMN_1690253	SYNPO2L	NO	5.99805	±	0.0768722	6.19612	±	0.0791103	5.74278	±	0.076473	3.8e-05	0.000127379
ILMN_1690282	CRADD	NO	7.28305	±	0.0497907	6.99873	±	0.0158986	7.30882	±	0.0363436	4.91e-09	4e-08
ILMN_1690321	BCLAF1	NO	7.47067	±	0.143019	7.89369	±	0.102236	7.17401	±	0.0741035	2.36e-07	1.28e-06
ILMN_1690342	LTA4H	NO	10.4485	±	0.0534393	10.6093	±	0.0354599	10.4013	±	0.0308314	0.00101121	0.00239879
ILMN_1690392	COMMD3	NO	12.3291	±	0.0345599	12.2866	±	0.0340876	12.1784	±	0.0337563	0.000733349	0.00179396
ILMN_1690397	DYNC1I1	NO	9.00189	±	0.185424	10.167	±	0.0848777	8.88109	±	0.0604072	8.68e-12	1.55e-10
ILMN_1690464	TMEM20	NO	5.10189	±	0.0371914	5.23837	±	0.0384038	5.07612	±	0.0232417	0.00099151	0.00235647
ILMN_1690469	SMG7	NO	6.6829	±	0.0373374	6.55697	±	0.03267	6.57102	±	0.0298359	0.0158941	0.0275471
ILMN_1690494	RPL6	NO	14.4198	±	0.029845	14.2709	±	0.0321719	14.4958	±	0.0187575	9.01e-07	4.34e-06
ILMN_1690524	VAMP7	NO	5.91747	±	0.136542	6.98565	±	0.0668486	5.66112	±	0.0445133	2.87e-17	3.79e-15
ILMN_1690557	VCX2	YES	5.65024	±	0.0413914	5.51647	±	0.032409	5.71814	±	0.0392628	0.000954341	0.00227914
ILMN_1690566	RASSF4	NO	9.43346	±	0.0721952	9.10983	±	0.0631687	9.61198	±	0.0584874	1.04e-07	6.06e-07
ILMN_1690610	RALY	NO	8.20517	±	0.084908	7.86753	±	0.0739579	8.05293	±	0.111345	0.00214553	0.00468919
ILMN_1690621	GPR98	NO	6.06729	±	0.086383	6.62173	±	0.0338501	6.55444	±	0.055686	6.15e-09	4.88e-08
ILMN_1690690	SEC23IP	NO	5.72276	±	0.0585234	5.9555	±	0.0452157	5.74689	±	0.0436403	0.00114283	0.00267659
ILMN_1690807	MKL2	NO	8.3418	±	0.120789	9.0523	±	0.0556268	8.39387	±	0.0618821	2.56e-09	2.26e-08
ILMN_1690826	TNKS1BP1	NO	5.17113	±	0.0198047	5.29092	±	0.0341492	5.11244	±	0.0289148	0.000135047	0.000392376
ILMN_1690863	ZNF470	NO	6.14875	±	0.0405497	6.15197	±	0.0341189	6.27501	±	0.0379914	0.0129302	0.0230324
ILMN_1690907	CCR6	NO	6.76618	±	0.0484139	6.5781	±	0.0329474	6.80635	±	0.0309043	1.88e-05	6.73e-05
ILMN_1690921	STAT2	NO	12.4989	±	0.0344641	12.4137	±	0.0302444	12.7752	±	0.0261524	1.45e-13	4.26e-12
ILMN_1690963	ASAP1	NO	8.26157	±	0.0643625	8.452	±	0.050604	8.24638	±	0.047398	0.00144366	0.003294
ILMN_1690984	FGF13	YES	5.28983	±	0.0390671	5.17888	±	0.0310532	5.33684	±	0.0353794	0.00740587	0.0140424
ILMN_1691104	PGAM4	NO	6.05422	±	0.0429887	6.31421	±	0.0463061	6.16897	±	0.0582257	0.000322214	0.000855341
ILMN_1691117	DNTTIP1	NO	9.34994	±	0.0570174	9.39855	±	0.0409242	9.18929	±	0.0368576	0.0026737	0.00569134
ILMN_1691131	LSMD1	NO	8.20223	±	0.117263	8.59047	±	0.0883522	8.04481	±	0.0822011	0.00011036	0.000328447
ILMN_1691143	RAB18	NO	6.04257	±	0.0859717	6.72394	±	0.0532176	5.99271	±	0.0482875	1.22e-13	3.7e-12
ILMN_1691173	ATG4B	NO	5.21625	±	0.0305703	5.06784	±	0.0221126	5.19078	±	0.0273173	0.000312875	0.000833549
ILMN_1691180	OTX1	NO	5.92897	±	0.0446576	6.13709	±	0.0645664	5.9216	±	0.0633772	0.00334937	0.00693451
ILMN_1691201	FAM21C	NO	5.50044	±	0.0393555	5.36397	±	0.0236595	5.56219	±	0.0389043	0.000306592	0.000818288
ILMN_1691237	CAP2	NO	11.4118	±	0.118117	12.1605	±	0.0545925	11.1538	±	0.0490749	1.37e-13	4.08e-12
ILMN_1691264	NAT8B	NO	5.78934	±	0.0835846	6.67834	±	0.0484578	5.98198	±	0.0480942	9.01e-17	9.73e-15
ILMN_1691393	DNPEP	NO	7.77425	±	0.0636956	7.52481	±	0.0465858	7.99548	±	0.0582421	2.47e-08	1.68e-07
ILMN_1691409	SEC31A	NO	6.98038	±	0.0569195	6.82698	±	0.0376133	6.87823	±	0.0384205	0.00878517	0.016391
ILMN_1691410	BAMBI	NO	9.13975	±	0.0992828	9.55261	±	0.044807	9.14998	±	0.0391776	3.46e-06	1.46e-05
ILMN_1691413	NNAT	NO	13.2928	±	0.0542481	13.5164	±	0.0674219	13.6332	±	0.0672665	3.19e-06	1.36e-05
ILMN_1691432	PRDM4	NO	11.4186	±	0.0491347	11.3007	±	0.0445428	11.7281	±	0.0471414	1.69e-13	4.88e-12
ILMN_1691436	BLVRA	NO	12.293	±	0.0353952	12.4901	±	0.0411205	12.2337	±	0.0306472	3.34e-06	1.42e-05
ILMN_1691444	UHRF2	NO	5.96371	±	0.0368564	6.04031	±	0.0311354	5.88758	±	0.0346157	0.0075103	0.0142222
ILMN_1691508	PLAUR	NO	5.57649	±	0.0370148	5.45034	±	0.0249416	5.39825	±	0.0281461	0.000298705	0.000798924
ILMN_1691526	MAPKAP1	NO	6.19345	±	0.0535761	6.18883	±	0.0279247	6.33562	±	0.0386737	0.0118631	0.0213527
ILMN_1691535	CUL4B	YES	5.19851	±	0.0361538	5.23401	±	0.0320558	5.07943	±	0.0214774	0.00117911	0.00274701
ILMN_1691567	GNPDA2	NO	9.12961	±	0.092987	9.0566	±	0.0748206	9.26471	±	0.0848865	0.0159208	0.0275826
ILMN_1691570	METTL5	NO	5.15415	±	0.0513159	5.6379	±	0.0513151	5.12488	±	0.0295799	1.13e-12	2.6e-11
ILMN_1691705	ZNF98	NO	8.35748	±	0.0934685	7.77241	±	0.0313912	8.30746	±	0.0406161	2.43e-10	2.84e-09
ILMN_1691742	GFRAL	NO	5.24212	±	0.0357891	5.12939	±	0.0288943	5.24117	±	0.0259502	0.0144932	0.0254377
ILMN_1691747	KHDRBS3	NO	11.2935	±	0.0406308	11.0974	±	0.0274308	11.4767	±	0.0343161	7.11e-11	9.67e-10
ILMN_1691849	LIN7C	NO	7.45823	±	0.0592341	7.19032	±	0.0316274	7.41467	±	0.0393741	9.65e-05	0.000292786
ILMN_1691855	CACNA1B	NO	6.8333	±	0.0398941	6.69641	±	0.0288247	6.90797	±	0.0470674	0.000568045	0.00142381
ILMN_1691959	AKAP2	NO	6.66211	±	0.0484737	6.36863	±	0.0369567	6.62814	±	0.0360847	1.05e-06	4.98e-06
ILMN_1692026	SUV420H1	NO	8.22582	±	0.0481409	8.09143	±	0.0459648	8.26674	±	0.0419022	0.000102822	0.000308886
ILMN_1692077	MXRA7	NO	5.38574	±	0.0253156	5.45354	±	0.0283381	5.33103	±	0.0329464	0.0111684	0.0202777
ILMN_1692094	GRIA4	NO	6.04678	±	0.117739	6.42422	±	0.0968632	6.31875	±	0.100703	0.000483924	0.00123003
ILMN_1692107	SUV420H1	NO	5.09396	±	0.0383793	5.18818	±	0.0339971	5.0214	±	0.0260883	0.00242046	0.00522261
ILMN_1692121	USO1	NO	6.83386	±	0.168422	7.83559	±	0.0579748	6.48769	±	0.0648725	7.85e-14	2.51e-12
ILMN_1692123	ELOVL3	NO	5.7543	±	0.0446258	5.68953	±	0.0280255	5.97807	±	0.0407523	1.29e-06	5.98e-06
ILMN_1692156	KCNC2	NO	5.08636	±	0.0305459	5.21138	±	0.0322963	5.06419	±	0.0217073	0.0007387	0.00180555
ILMN_1692177	TSC22D1	NO	7.02921	±	0.10405	7.10865	±	0.100803	6.83981	±	0.0920999	0.0278	0.045084
ILMN_1692199	RNF103	NO	8.69826	±	0.101455	9.0203	±	0.0965509	8.94266	±	0.0860192	0.00630455	0.0121926
ILMN_1692261	EPHB1	NO	9.04175	±	0.0574212	9.22895	±	0.0325956	8.87852	±	0.0421196	8.86e-07	4.28e-06
ILMN_1692267	B4GALT3	NO	9.67695	±	0.0447061	9.46598	±	0.0341789	9.9536	±	0.0331416	9.26e-14	2.91e-12
ILMN_1692486	ZNRD1	NO	10.6146	±	0.0893938	10.6519	±	0.0688084	10.5028	±	0.0781878	0.0296069	0.0475699
ILMN_1692535	DPP4	NO	5.61229	±	0.0455787	5.70827	±	0.0547831	5.52601	±	0.0339278	0.0262083	0.0428085
ILMN_1692591	RNF183	NO	6.2955	±	0.0393095	6.14699	±	0.0373799	6.22198	±	0.0363951	0.0195625	0.0331078
ILMN_1692620	ZNF263	NO	9.19313	±	0.0622624	9.52503	±	0.0323909	9.44216	±	0.0334109	2.11e-06	9.38e-06
ILMN_1692638	MYH2	NO	5.24201	±	0.0314521	5.09492	±	0.0298832	5.22565	±	0.0319835	0.00141159	0.00322831
ILMN_1692678	FMNL3	NO	5.62638	±	0.0416125	5.52286	±	0.0331611	5.65474	±	0.0268388	0.0205943	0.0346158
ILMN_1692779	PRPF39	NO	6.79071	±	0.0358307	6.58409	±	0.0370904	6.72359	±	0.0338408	0.000336932	0.000889606
ILMN_1692824	ASPA	NO	7.78876	±	0.113688	7.76923	±	0.0788655	7.37863	±	0.102813	1.03e-05	3.92e-05
ILMN_1692844	TBC1D19	NO	10.0437	±	0.0825474	9.96307	±	0.0551429	10.2276	±	0.0543384	7.27e-05	0.000227443
ILMN_1692865	VPS37D	NO	11.5991	±	0.0408867	11.4697	±	0.0401284	11.9231	±	0.0327754	6.44e-16	4.75e-14
ILMN_1692927	NTN1	NO	5.84388	±	0.046101	5.69665	±	0.0322103	5.76587	±	0.0339227	0.0251543	0.0413232
ILMN_1692973	BICD1	NO	5.8469	±	0.0396423	5.65727	±	0.0280013	5.84742	±	0.0237784	8.24e-06	3.21e-05
ILMN_1693014	CEBPB	NO	10.8447	±	0.0612209	10.5625	±	0.0371002	10.8714	±	0.0429907	2.08e-06	9.27e-06
ILMN_1693039	ZFPL1	NO	5.69242	±	0.0454566	5.81729	±	0.0320122	5.67553	±	0.0358082	0.0135983	0.0240484
ILMN_1693060	VEGFA	NO	5.15416	±	0.0340631	5.18681	±	0.024756	5.04705	±	0.0270186	0.00257739	0.00552216
ILMN_1693192	PI3	NO	5.23947	±	0.0355316	5.39992	±	0.0294762	5.28675	±	0.030893	0.00148725	0.00338648
ILMN_1693220	AKAP11	NO	7.08308	±	0.130438	7.78126	±	0.101234	7.23836	±	0.111029	7.79e-07	3.79e-06
ILMN_1693221	CENPH	NO	6.54506	±	0.0413331	6.40424	±	0.0334327	6.56592	±	0.0346321	0.00347537	0.00716354
ILMN_1693227	ZC3H7A	NO	6.32464	±	0.0755001	6.64015	±	0.0932912	6.58984	±	0.0795958	0.00475014	0.00950565
ILMN_1693244	SMARCD3	NO	6.62099	±	0.0434022	6.34043	±	0.0324311	6.68346	±	0.0293987	7.94e-10	8.06e-09
ILMN_1693250	ACBD5	NO	6.48013	±	0.0527439	6.2868	±	0.0244227	6.46143	±	0.040666	0.000959387	0.00228996
ILMN_1693270	SUSD2	NO	8.66704	±	0.125838	8.19983	±	0.0783037	8.34501	±	0.100326	0.000544182	0.00137255
ILMN_1693287	POMP	NO	11.8186	±	0.0637437	11.9307	±	0.0518107	11.6358	±	0.0605428	0.00015147	0.000433829
ILMN_1693310	ITFG1	NO	8.242	±	0.099407	8.3992	±	0.0693682	8.71102	±	0.0762089	3e-05	0.000103288
ILMN_1693317	TTC15	NO	10.4139	±	0.0632717	10.0528	±	0.0525146	10.5856	±	0.049487	9.16e-12	1.61e-10
ILMN_1693401	KLHL28	NO	7.13425	±	0.0647721	7.17279	±	0.0474129	6.93335	±	0.047709	0.000374252	0.000979672
ILMN_1693428	TNNC2	NO	5.08086	±	0.0355095	5.05174	±	0.0206015	4.96713	±	0.026135	0.0132125	0.0234644
ILMN_1693452	GAL3ST4	NO	7.53776	±	0.0664425	7.11238	±	0.0224843	7.36391	±	0.0281447	1.59e-09	1.49e-08
ILMN_1693454	ZNF452	NO	6.05372	±	0.052455	5.81004	±	0.0232875	6.07282	±	0.0355028	3.94e-06	1.64e-05
ILMN_1693494	CMTM1	NO	5.75312	±	0.067021	6.2238	±	0.0536388	5.93365	±	0.0470645	3.19e-07	1.68e-06
ILMN_1693519	PRKG1	NO	6.94716	±	0.0580694	6.66497	±	0.0265132	6.97769	±	0.0345458	4.76e-07	2.41e-06
ILMN_1693604	GRM2	NO	12.1047	±	0.0945279	11.8811	±	0.101106	12.3871	±	0.0812588	5.67e-09	4.55e-08
ILMN_1693717	RPH3AL	NO	5.48708	±	0.0367893	5.34274	±	0.0353673	5.49288	±	0.0356317	0.00523444	0.01036
ILMN_1693738	CTSE	NO	6.41702	±	0.0490225	6.15016	±	0.0329121	6.37998	±	0.0481943	4.27e-05	0.000141576
ILMN_1693766	CEP135	NO	5.62886	±	0.0503136	5.78849	±	0.0270492	5.5549	±	0.0464704	0.000449613	0.00115174
ILMN_1693879	RANBP3L	NO	6.09304	±	0.0698377	6.56619	±	0.0704404	6.04998	±	0.0707164	1.62e-09	1.51e-08
ILMN_1693896	ATP8A2	NO	7.45602	±	0.0507645	7.29315	±	0.0285644	7.22631	±	0.0403021	0.000171943	0.000486641
ILMN_1693905	HAT1	NO	6.76122	±	0.0368831	6.69363	±	0.0229966	6.83545	±	0.0427223	0.0157568	0.0273465
ILMN_1694027	SESN3	NO	7.15655	±	0.065561	7.34523	±	0.0432844	7.39367	±	0.0609677	0.000553385	0.00139266
ILMN_1694057	EIF3K	NO	11.8567	±	0.11166	12.5529	±	0.0454403	11.8395	±	0.0415764	7.46e-11	1.01e-09
ILMN_1694061	TRAF3IP2	NO	5.37579	±	0.0343544	5.21008	±	0.0338009	5.36974	±	0.0305131	0.000744759	0.00181835
ILMN_1694080	ZNF804B	NO	5.04479	±	0.0334871	5.12565	±	0.0315083	4.9965	±	0.0218847	0.00642719	0.0124045
ILMN_1694133	ADD2	NO	7.00535	±	0.0410479	6.75051	±	0.026955	7.01623	±	0.0351794	8.78e-08	5.24e-07
ILMN_1694147	PUS3	NO	6.93075	±	0.054884	7.01808	±	0.0354223	7.14543	±	0.0565799	0.00267801	0.00569777
ILMN_1694177	PCNA	NO	5.21214	±	0.0359764	5.47329	±	0.0336241	5.18366	±	0.0302319	8.12e-09	6.23e-08
ILMN_1694219	ARIH1	NO	6.8621	±	0.0721751	7.07492	±	0.0366301	6.95482	±	0.0697788	0.0154434	0.0268448
ILMN_1694259	NSA2	NO	8.77878	±	0.0881182	8.53137	±	0.0562255	8.58878	±	0.0629544	0.0161991	0.027999
ILMN_1694305	SMS	YES	7.22869	±	0.0611398	6.90978	±	0.0196786	7.22518	±	0.0431307	2.39e-07	1.29e-06
ILMN_1694323	GLE1	NO	5.49877	±	0.0588375	5.78224	±	0.0353143	5.43652	±	0.0264473	7.89e-08	4.74e-07
ILMN_1694325	NFIX	NO	10.3617	±	0.0850847	9.76006	±	0.0670222	9.92537	±	0.076571	4.64e-10	4.99e-09
ILMN_1694339	TMEM89	NO	6.03381	±	0.0489348	5.82102	±	0.0310836	6.05755	±	0.0364582	6.12e-05	0.00019554
ILMN_1694385	YWHAB	NO	12.6215	±	0.0754031	12.9365	±	0.0621059	12.6096	±	0.0644248	1.48e-06	6.76e-06
ILMN_1694398	EIF3F	NO	7.0301	±	0.0680594	7.32985	±	0.0247827	7.16054	±	0.0352815	1.09e-05	4.13e-05
ILMN_1694458	FLJ41200	NO	6.82455	±	0.0465962	6.67552	±	0.0393206	6.8164	±	0.0235318	0.0107456	0.0196227
ILMN_1694472	GCK	NO	5.05498	±	0.0279699	5.20284	±	0.0289655	5.06131	±	0.0237702	0.000248655	0.00067817
ILMN_1694502	PRIM1	NO	8.26228	±	0.0958403	8.10669	±	0.0574421	8.28229	±	0.0603967	0.0168352	0.0289796
ILMN_1694504	RNF220	NO	10.2426	±	0.0787498	9.76156	±	0.0655291	10.2052	±	0.0519811	1.82e-07	1.01e-06
ILMN_1694533	RMND1	NO	8.24717	±	0.0521115	7.99343	±	0.0376937	8.25805	±	0.0444723	1.08e-05	4.11e-05
ILMN_1694547	IFFO1	NO	5.17553	±	0.0250155	5.35038	±	0.0306011	5.13727	±	0.0223042	3.18e-07	1.68e-06
ILMN_1694548	ANXA3	NO	6.16845	±	0.0496882	5.97207	±	0.0301139	6.0531	±	0.0329674	0.00238968	0.00516375
ILMN_1694582	LIG3	NO	5.26795	±	0.0345644	5.4091	±	0.0292185	5.32373	±	0.0294387	0.00680302	0.0130249
ILMN_1694589	PAQR8	NO	12.5242	±	0.0565101	12.7285	±	0.045303	12.5405	±	0.0400443	4.25e-05	0.000141064
ILMN_1694603	SMARCC1	NO	6.59052	±	0.123748	7.38483	±	0.0507109	6.5293	±	0.0619081	1.51e-12	3.35e-11
ILMN_1694686	KIAA0194	NO	8.71867	±	0.0557575	8.82139	±	0.0343294	8.54491	±	0.0405274	6.68e-05	0.000210389
ILMN_1694711	MAD2L1BP	NO	5.05129	±	0.029477	5.0992	±	0.0325057	4.98012	±	0.0263192	0.0185417	0.031549
ILMN_1694742	RPS29	NO	9.54544	±	0.128128	10.2005	±	0.0592065	9.31842	±	0.070581	2.62e-10	3.04e-09
ILMN_1694755	FSD1	NO	5.92854	±	0.0354973	5.79664	±	0.0254844	5.84788	±	0.0387476	0.0221504	0.0369437
ILMN_1694799	PIAS2	NO	11.827	±	0.0522632	11.7566	±	0.0379049	11.9756	±	0.0413454	3.93e-07	2.03e-06
ILMN_1694801	SLC39A4	NO	5.49347	±	0.0408692	5.43898	±	0.0241714	5.38146	±	0.0329603	0.0264309	0.0431164
ILMN_1694810	PANX2	NO	5.12723	±	0.0462252	5.46067	±	0.0350401	4.9419	±	0.0257428	1.68e-15	1.03e-13
ILMN_1694877	CASP6	NO	6.61923	±	0.0320708	6.41878	±	0.0360113	6.45064	±	0.0317323	0.000104522	0.000312931
ILMN_1694917	SERPINB11	NO	6.13394	±	0.0460624	5.91964	±	0.0263501	6.18745	±	0.0315245	6.62e-07	3.26e-06
ILMN_1694923	PTPN9	NO	7.16685	±	0.0519851	7.2357	±	0.0363716	7.54826	±	0.0411811	3.31e-13	8.84e-12
ILMN_1694943	CAST	NO	5.93874	±	0.046954	5.7564	±	0.030791	5.86394	±	0.0456855	0.01005	0.0185205
ILMN_1694956	SCN5A	NO	5.12759	±	0.0319266	5.13924	±	0.0277258	5.03894	±	0.0267715	0.0263617	0.0430353
ILMN_1695020	NEK3	NO	6.27538	±	0.0784745	6.54703	±	0.0744432	6.25397	±	0.0654322	0.000389088	0.00101163
ILMN_1695036	TPPP3	NO	5.40791	±	0.0366289	5.2531	±	0.0252957	5.41171	±	0.0231847	0.000174127	0.000492034
ILMN_1695061	KIAA1409	NO	6.72472	±	0.0662145	6.85137	±	0.0516296	7.06112	±	0.0644249	3.68e-07	1.92e-06
ILMN_1695181	SCRIB	NO	6.72538	±	0.0444049	6.43648	±	0.0271384	6.78198	±	0.0341321	3.34e-10	3.77e-09
ILMN_1695226	DIAPH3	NO	7.01255	±	0.0317327	6.75553	±	0.0354842	6.90666	±	0.0494651	4.72e-05	0.00015482
ILMN_1695280	SMG6	NO	6.78994	±	0.0511337	6.53265	±	0.0262855	6.84863	±	0.0401226	2.35e-07	1.27e-06
ILMN_1695316	SLC39A8	NO	6.12624	±	0.0864868	6.59514	±	0.0647483	6.14049	±	0.0564642	3.92e-07	2.02e-06
ILMN_1695353	ASCL3	NO	6.26796	±	0.0488228	6.00516	±	0.026706	6.30357	±	0.0348997	7.06e-08	4.29e-07
ILMN_1695356	RNF166	NO	5.4037	±	0.0318417	5.28778	±	0.0258611	5.47132	±	0.0328648	0.000140263	0.000405137
ILMN_1695362	ZNF32	NO	7.79983	±	0.0446484	7.93536	±	0.0434337	7.77328	±	0.0360553	0.0143606	0.0252301
ILMN_1695420	CLTA	NO	10.4307	±	0.0532949	10.205	±	0.0357204	10.661	±	0.0306294	4.4e-11	6.27e-10
ILMN_1695422	NCL	NO	6.69924	±	0.0493082	6.5835	±	0.0301066	6.76205	±	0.0405928	0.00762627	0.0144171
ILMN_1695423	CD9	NO	5.23994	±	0.0400504	5.30269	±	0.03444	5.16779	±	0.020604	0.0204682	0.0344365
ILMN_1695432	TPST2	NO	7.46262	±	0.0533234	7.37929	±	0.0239208	7.75964	±	0.0260984	7.48e-11	1.01e-09
ILMN_1695475	SEMA3C	NO	5.46783	±	0.0467848	5.26451	±	0.0309843	5.36999	±	0.0255055	0.00051924	0.00131451
ILMN_1695509	PTPN12	NO	5.8557	±	0.0658681	6.33258	±	0.0470074	5.92902	±	0.0455498	3.97e-09	3.32e-08
ILMN_1695549	PVRL1	NO	5.59192	±	0.0417936	5.50664	±	0.0251031	5.63915	±	0.0403055	0.0290443	0.0467423
ILMN_1695562	FLJ11292	NO	6.05462	±	0.0546798	5.79593	±	0.0264791	6.07132	±	0.0377054	9.32e-07	4.47e-06
ILMN_1695579	CIT	NO	5.24322	±	0.0349162	5.47459	±	0.0368188	5.21188	±	0.0368192	2.37e-06	1.04e-05
ILMN_1695606	EFNB3	NO	7.79924	±	0.0866471	8.33155	±	0.0872753	9.45958	±	0.0897869	4.67e-23	4.14e-20
ILMN_1695711	FAM105A	NO	7.38569	±	0.0533822	7.08512	±	0.0250236	7.33098	±	0.035737	5.17e-07	2.6e-06
ILMN_1695719	EIF2C2	NO	12.3946	±	0.0561338	12.1496	±	0.0537204	12.4995	±	0.0466607	6.89e-07	3.38e-06
ILMN_1695731	TUBG1	NO	7.32396	±	0.11047	7.92815	±	0.0412936	7.03266	±	0.0439986	2.75e-13	7.52e-12
ILMN_1695759	AMDHD2	NO	8.84492	±	0.090771	8.37921	±	0.109795	9.05121	±	0.104784	7.28e-09	5.66e-08
ILMN_1695847	ZKSCAN5	NO	6.17926	±	0.0949216	6.55505	±	0.0722046	6.24767	±	0.0907711	0.000156935	0.000447599
ILMN_1695945	MEIS2	NO	7.43272	±	0.0913199	7.73812	±	0.0656326	7.85016	±	0.0708066	0.000221669	0.000611472
ILMN_1695961	CLK3	NO	6.24672	±	0.0653365	6.11871	±	0.0511451	5.95622	±	0.0561191	1.42e-05	5.28e-05
ILMN_1695983	DDX42	NO	10.7839	±	0.0497283	11.0106	±	0.0316247	10.7634	±	0.0342291	8.47e-06	3.29e-05
ILMN_1695991	COLQ	NO	8.153	±	0.073228	8.35378	±	0.0561927	7.9842	±	0.0507163	3.25e-05	0.0001112
ILMN_1696021	KPNA6	NO	5.18582	±	0.0322624	5.2356	±	0.0337137	5.11565	±	0.0264422	0.030543	0.04887
ILMN_1696060	GRM7	NO	5.33529	±	0.0454204	5.49711	±	0.0419019	5.45868	±	0.040797	0.0117844	0.0212306
ILMN_1696066	CARS	NO	6.70386	±	0.0476001	6.50151	±	0.0272342	6.62678	±	0.0298173	0.000321902	0.000854769
ILMN_1696087	PHB2	NO	6.52862	±	0.049441	6.17884	±	0.0310727	6.50807	±	0.034988	1.61e-10	1.99e-09
ILMN_1696127	KIAA0240	NO	7.42674	±	0.111717	8.09966	±	0.0504082	7.26904	±	0.0555855	9.11e-12	1.61e-10
ILMN_1696131	ANKS1B	NO	5.43817	±	0.0401192	5.28112	±	0.0285893	5.45116	±	0.0359473	0.00120953	0.00281197
ILMN_1696151	MON1A	NO	5.63894	±	0.0344002	5.55622	±	0.0324654	5.70269	±	0.0281936	0.00738935	0.0140141
ILMN_1696167	SYT6	NO	6.05545	±	0.0597468	6.1023	±	0.0417841	6.77889	±	0.0790244	4.57e-14	1.58e-12
ILMN_1696187	PYGL	NO	8.67862	±	0.083646	8.26102	±	0.0410544	8.60454	±	0.0365083	1.42e-06	6.54e-06
ILMN_1696302	FABP5	NO	5.39131	±	0.0557733	5.7253	±	0.0363126	5.25822	±	0.0259802	6.83e-12	1.26e-10
ILMN_1696339	ZIC2	NO	8.06923	±	0.103803	8.49075	±	0.0824471	8.52654	±	0.0718387	5.62e-05	0.000181411
ILMN_1696355	OR5M3	NO	7.0155	±	0.0331444	6.80916	±	0.0250449	7.03789	±	0.0380901	1.42e-06	6.56e-06
ILMN_1696407	SFRS2	NO	8.15687	±	0.134757	8.94589	±	0.061382	8.20265	±	0.066247	3.78e-09	3.19e-08
ILMN_1696485	HNRNPAB	NO	10.0043	±	0.108899	9.71571	±	0.0907579	10.0526	±	0.100528	4.87e-07	2.46e-06
ILMN_1696532	RBBP5	NO	7.31361	±	0.106777	7.67229	±	0.0693023	7.51122	±	0.0763585	0.00274099	0.00580666
ILMN_1696537	DDIT4L	NO	10.4016	±	0.0921363	10.0801	±	0.0813551	9.85548	±	0.0841031	2.05e-09	1.85e-08
ILMN_1696601	VARS	NO	9.60208	±	0.102798	9.27783	±	0.104275	9.50618	±	0.0970564	0.00194961	0.00430744
ILMN_1696657	LRRN2	NO	9.04886	±	0.0774244	8.73403	±	0.0802071	9.19865	±	0.0695059	1.94e-05	6.91e-05
ILMN_1696698	ZNF280C	YES	7.05314	±	0.0410331	6.87796	±	0.0260953	7.01696	±	0.0428903	0.00132142	0.00305147
ILMN_1696699	FAM184A	NO	8.35586	±	0.0798058	8.17362	±	0.0585754	8.61565	±	0.0619226	1.06e-09	1.04e-08
ILMN_1696702	NEO1	NO	9.43951	±	0.084469	9.22984	±	0.0311718	9.1084	±	0.0405847	0.000133034	0.000387928
ILMN_1696704	TLE4	NO	7.36843	±	0.0655623	7.15853	±	0.0524444	7.62288	±	0.0601294	3.05e-09	2.63e-08
ILMN_1696757	TTC14	NO	5.93148	±	0.0519486	6.0572	±	0.0298557	5.78429	±	0.0374377	1.63e-05	5.95e-05
ILMN_1696767	SERP2	NO	12.4018	±	0.0333001	12.2863	±	0.0329544	12.4312	±	0.0301028	0.000667404	0.00164904
ILMN_1696806	CTNND1	NO	6.07928	±	0.0437018	5.89009	±	0.0305683	6.12445	±	0.0506041	0.000241984	0.000661198
ILMN_1696839	RPS27	NO	6.39734	±	0.0521024	6.91779	±	0.0632952	6.55141	±	0.0462052	9.98e-09	7.45e-08
ILMN_1696845	GRLF1	NO	5.18499	±	0.0321481	5.36045	±	0.031017	5.18951	±	0.0312445	0.0001259	0.000369805
ILMN_1696870	TGFBRAP1	NO	5.77658	±	0.0405075	5.53603	±	0.0281431	5.83604	±	0.0441798	3.48e-08	2.28e-07
ILMN_1696883	THOC2	YES	7.48563	±	0.113627	7.07191	±	0.0298146	7.34511	±	0.038692	0.000232048	0.000636998
ILMN_1696962	PDZD8	NO	5.3241	±	0.0395329	5.6405	±	0.0551882	5.19227	±	0.03095	2.73e-10	3.14e-09
ILMN_1696991	DYRK1B	NO	6.39338	±	0.0434669	6.50935	±	0.0434652	6.36702	±	0.0468793	0.0146251	0.0256185
ILMN_1697141	TAS1R2	NO	5.41396	±	0.0361877	5.27972	±	0.0263525	5.48102	±	0.0375351	8.01e-05	0.000247658
ILMN_1697153	ZDHHC17	NO	8.74612	±	0.0950149	9.03452	±	0.0768247	8.84696	±	0.0769163	0.00534021	0.0105435
ILMN_1697168	PRPF4B	NO	5.41975	±	0.0349975	5.28174	±	0.0356885	5.44805	±	0.0277879	0.000402048	0.00104074
ILMN_1697301	ST8SIA3	NO	6.86276	±	0.0441782	6.58845	±	0.022693	6.97868	±	0.0362465	2.72e-11	4.13e-10
ILMN_1697328	SPATA9	NO	5.7885	±	0.0446538	5.61041	±	0.0290182	5.79463	±	0.0342592	0.000460873	0.0011765
ILMN_1697353	SIRPB2	NO	5.74924	±	0.0485477	5.54243	±	0.0286439	5.67722	±	0.035546	0.000459862	0.00117527
ILMN_1697469	SFRS6	NO	11.7412	±	0.0448638	11.7494	±	0.0359165	11.8951	±	0.0366197	0.000369193	0.000968148
ILMN_1697472	TM2D3	NO	6.14295	±	0.052748	6.12096	±	0.0325721	6.35792	±	0.0480767	0.000428202	0.00110072
ILMN_1697503	DHX29	NO	5.8506	±	0.0598865	5.66034	±	0.0338929	5.88987	±	0.0462336	0.00161634	0.00364852
ILMN_1697554	SASH3	YES	5.47049	±	0.0381948	5.61423	±	0.0356447	5.54279	±	0.0361781	0.0167418	0.0288356
ILMN_1697597	KIAA0494	NO	9.65279	±	0.0726407	9.78456	±	0.0772666	9.58943	±	0.0643009	0.0284257	0.045964
ILMN_1697735	EWSR1	NO	11.8382	±	0.0335162	11.6116	±	0.0262937	11.8992	±	0.0302053	9.52e-11	1.24e-09
ILMN_1697760	GALT	NO	5.11815	±	0.024924	5.17959	±	0.030125	5.07611	±	0.0230848	0.00913027	0.0169776
ILMN_1697790	AGPAT1	NO	5.53283	±	0.0342846	5.39625	±	0.0215847	5.44762	±	0.0374021	0.0102997	0.0189295
ILMN_1697906	WBP4	NO	6.78824	±	0.128273	7.7056	±	0.0499192	6.59031	±	0.0511517	2.74e-15	1.49e-13
ILMN_1697916	GYLTL1B	NO	6.28251	±	0.0467137	6.04999	±	0.0287538	6.27961	±	0.0331072	1.07e-05	4.06e-05
ILMN_1697923	BEAN	NO	5.41868	±	0.0295127	5.25434	±	0.028058	5.40264	±	0.0256589	0.000105969	0.000316942
ILMN_1697975	PHF14	NO	6.71059	±	0.0591961	6.87153	±	0.034554	6.89868	±	0.0522572	0.00548512	0.0108007
ILMN_1698015	TBX1	NO	5.39745	±	0.0269708	5.59168	±	0.0322389	5.46909	±	0.0403186	0.000193194	0.000540456
ILMN_1698179	TAGLN3	NO	14.2496	±	0.0298936	14.2522	±	0.0368411	14.1375	±	0.0317708	0.000986942	0.00234939
ILMN_1698209	AGPS	NO	6.31914	±	0.0669145	6.57307	±	0.0539156	6.3432	±	0.0463094	0.00268631	0.00571128
ILMN_1698213	RBM3	NO	7.44094	±	0.0716959	7.17334	±	0.0299383	7.33647	±	0.0382178	0.0005392	0.00136105
ILMN_1698237	TRIM17	NO	7.19204	±	0.0426473	7.0748	±	0.0267757	7.21114	±	0.0384289	0.0177385	0.0303574
ILMN_1698307	DBNL	NO	13.5493	±	0.0292977	13.5092	±	0.0298254	13.71	±	0.0267579	7.85e-07	3.82e-06
ILMN_1698311	ABHD12B	NO	6.44534	±	0.0472673	6.26175	±	0.0395431	6.47919	±	0.041721	0.00105936	0.00249959
ILMN_1698427	TMUB2	NO	4.98688	±	0.0262564	5.06225	±	0.029946	4.95545	±	0.023236	0.0170741	0.0293451
ILMN_1698441	MYST4	NO	5.09316	±	0.0360009	5.2523	±	0.0318834	5.11085	±	0.0316765	0.00124781	0.00289184
ILMN_1698444	OPN1MW	YES	5.19132	±	0.0366481	5.07001	±	0.0294569	5.17887	±	0.0318115	0.0206566	0.0347008
ILMN_1698516	SORCS3	NO	6.48588	±	0.0499896	6.29005	±	0.0317397	6.55725	±	0.0303288	2.54e-06	1.1e-05
ILMN_1698653	ODF2	NO	7.54842	±	0.0574922	7.20556	±	0.0311339	7.61929	±	0.0406385	8.46e-10	8.51e-09
ILMN_1698666	CST6	NO	5.32546	±	0.0521316	5.47484	±	0.0259843	5.14082	±	0.0316046	9.89e-08	5.81e-07
ILMN_1698685	MATN2	NO	5.05855	±	0.0331461	5.15186	±	0.0294624	5.00565	±	0.0236834	0.00233267	0.00505784
ILMN_1698726	SLC25A27	NO	5.5634	±	0.0471374	5.77555	±	0.0372339	5.55258	±	0.0355762	8.23e-05	0.000253639
ILMN_1698732	PALLD	NO	6.20785	±	0.048605	6.66012	±	0.0659788	6.45618	±	0.0605008	9.19e-07	4.42e-06
ILMN_1698745	CLRN1	NO	8.67398	±	0.0954479	8.15577	±	0.0384918	8.67396	±	0.0355806	5.59e-09	4.5e-08
ILMN_1698772	KRT6B	NO	6.6051	±	0.0420799	6.47477	±	0.0263807	6.65754	±	0.0374807	0.00101224	0.00240058
ILMN_1698846	SLC8A2	NO	10.7546	±	0.099905	10.7114	±	0.0732958	11.0502	±	0.0789235	8.29e-06	3.23e-05
ILMN_1698885	PTPRT	NO	10.4718	±	0.0862583	10.3428	±	0.0933022	10.7051	±	0.0767182	4.97e-05	0.00016196
ILMN_1699015	H3F3A	NO	11.5645	±	0.0707897	11.6449	±	0.0640629	11.4275	±	0.069636	0.00337354	0.00697966
ILMN_1699057	KCNJ11	NO	5.75224	±	0.0567696	5.96908	±	0.0607817	5.74591	±	0.0431927	0.00133446	0.00307817
ILMN_1699112	COPB1	NO	9.81044	±	0.0577947	10.0383	±	0.0428053	10.0051	±	0.049328	5.71e-06	2.29e-05
ILMN_1699208	NAP1L1	NO	5.70725	±	0.0710898	6.35106	±	0.064119	5.70179	±	0.0457332	4.29e-12	8.35e-11
ILMN_1699357	SLC22A5	NO	5.63862	±	0.0557027	5.93951	±	0.0315511	5.71785	±	0.0507176	1.72e-05	6.22e-05
ILMN_1699469	KCNIP4	NO	5.47622	±	0.0368095	5.25344	±	0.0282853	5.45033	±	0.0253874	8.03e-07	3.9e-06
ILMN_1699496	PHF21A	NO	10.7152	±	0.0398537	10.5838	±	0.0409719	10.6398	±	0.0326343	0.030698	0.0490647
ILMN_1699514	PHF7	NO	5.63106	±	0.0403572	5.78413	±	0.0324005	5.8383	±	0.0466078	0.000785796	0.0019096
ILMN_1699520	SLC8A1	NO	5.97853	±	0.0753055	6.37326	±	0.0361166	5.9893	±	0.057676	8.33e-07	4.04e-06
ILMN_1699545	PCSK7	NO	7.03437	±	0.0556144	7.09865	±	0.0274426	6.92585	±	0.0502153	0.0097578	0.0180233
ILMN_1699585	BHLHE22	NO	6.26783	±	0.0809146	7.0425	±	0.0717664	6.96849	±	0.0860912	1.23e-11	2.06e-10
ILMN_1699695	TNFRSF21	NO	11.2056	±	0.0682389	11.0233	±	0.0535661	11.2469	±	0.047358	0.00016281	0.000462716
ILMN_1699703	ARCN1	NO	9.92446	±	0.0865434	10.1057	±	0.0771652	10.1765	±	0.0701862	0.00660538	0.0127125
ILMN_1699735	FGF1	NO	6.25422	±	0.0379705	6.12959	±	0.02277	6.25469	±	0.0322046	0.00605783	0.0117842
ILMN_1699772	RRAGD	NO	11.6898	±	0.0623991	11.9536	±	0.0528465	11.6738	±	0.0408096	0.000254985	0.000693087
ILMN_1699803	SP8	NO	5.08479	±	0.0328152	5.20026	±	0.0382047	5.04915	±	0.0222973	0.00451244	0.00906687
ILMN_1699843	CRTC1	NO	5.27066	±	0.0401576	5.20241	±	0.0381295	5.41114	±	0.0443027	0.00201812	0.00443997
ILMN_1699856	RALGDS	NO	10.9028	±	0.0661572	10.4347	±	0.0538406	10.676	±	0.0472956	7.02e-09	5.48e-08
ILMN_1699987	MANEA	NO	5.28593	±	0.033373	5.24017	±	0.0260619	5.3631	±	0.0389272	0.0280312	0.0454257
ILMN_1700042	TLN2	NO	11.7072	±	0.0801969	11.5559	±	0.0781096	11.8987	±	0.0625544	7.26e-05	0.000227259
ILMN_1700044	SAP130	NO	8.14526	±	0.0717418	8.09188	±	0.0514447	8.35985	±	0.0619939	0.000130492	0.000381353
ILMN_1700306	OCIAD2	NO	8.65279	±	0.0533815	8.83851	±	0.0476939	8.56012	±	0.0418119	0.000368186	0.000965792
ILMN_1700382	HOXA1	NO	6.37102	±	0.0474381	6.08827	±	0.0286441	6.38382	±	0.039897	2.24e-07	1.22e-06
ILMN_1700419	HSPC171	NO	10.4972	±	0.0447883	10.1865	±	0.0477358	10.3986	±	0.0367377	5.34e-07	2.68e-06
ILMN_1700461	AARSD1	NO	11.205	±	0.0472369	11.0806	±	0.0413234	11.269	±	0.0391391	0.000241815	0.000660941
ILMN_1700547	CHST9	NO	5.97239	±	0.0843841	6.49303	±	0.0608751	6.02865	±	0.060084	2.33e-07	1.26e-06
ILMN_1700549	ERLIN2	NO	5.25205	±	0.0403203	5.43975	±	0.0390179	5.19213	±	0.0196792	6.21e-06	2.48e-05
ILMN_1700604	RBM14	NO	10.2886	±	0.0635892	10.0726	±	0.0526725	10.4371	±	0.0508436	3.12e-05	0.000107124
ILMN_1700606	RNF43	NO	5.25908	±	0.0353383	5.35969	±	0.0353801	5.22557	±	0.0337143	0.0135385	0.0239569
ILMN_1700633	ABHD4	NO	6.83632	±	0.0518813	7.00554	±	0.0379147	7.06299	±	0.0486124	2.8e-05	9.74e-05
ILMN_1700657	NRXN3	NO	5.3667	±	0.0448046	5.21168	±	0.0296408	5.30119	±	0.0340853	0.0138895	0.0245289
ILMN_1700695	SLC44A1	NO	10.0381	±	0.0728166	9.70185	±	0.046897	9.71632	±	0.054194	1.96e-07	1.08e-06
ILMN_1700733	KIAA1370	NO	7.47361	±	0.113926	7.82109	±	0.0770091	7.83176	±	0.0846791	0.000144442	0.000415313
ILMN_1700759	RIMS1	NO	5.8165	±	0.0392169	6.10446	±	0.0420584	5.93289	±	0.0363896	4.85e-06	1.98e-05
ILMN_1700760	GAK	NO	6.30229	±	0.0495304	6.12694	±	0.0338341	6.34608	±	0.0355336	0.000437264	0.00112304
ILMN_1700791	EHMT2	NO	6.28487	±	0.0338879	6.0597	±	0.0264204	6.27801	±	0.0298214	3.72e-07	1.94e-06
ILMN_1700810	HSPCAL3	NO	9.59332	±	0.139199	10.2328	±	0.0785914	9.29924	±	0.085767	1.84e-13	5.28e-12
ILMN_1700811	UBFD1	NO	9.06452	±	0.0672037	8.70588	±	0.0453437	9.00935	±	0.0351116	1.24e-07	7.12e-07
ILMN_1700896	SAP30	NO	7.64729	±	0.135105	8.49692	±	0.0504745	7.49951	±	0.0549863	2.37e-13	6.56e-12
ILMN_1700915	BMI1	NO	6.59109	±	0.143866	7.38527	±	0.0490637	6.36904	±	0.0539977	9.53e-12	1.66e-10
ILMN_1700935	HAS2	NO	5.413	±	0.0387453	5.25518	±	0.0278248	5.3175	±	0.0305573	0.00422154	0.00853466
ILMN_1700985	PRDM5	NO	4.99216	±	0.0282374	5.06991	±	0.0205029	4.95387	±	0.0204607	0.00222956	0.00486044
ILMN_1701007	PON3	NO	6.37478	±	0.0618243	6.43356	±	0.0488111	7.21742	±	0.073515	1.85e-16	1.82e-14
ILMN_1701052	TUBG2	NO	10.6298	±	0.0614317	10.3417	±	0.0620997	10.5013	±	0.0617186	2.97e-05	0.000102588
ILMN_1701111	RP5-1022P6.2	NO	6.71782	±	0.112237	7.33744	±	0.071722	6.20881	±	0.08377	3.62e-14	1.31e-12
ILMN_1701134	PTEN	NO	6.71413	±	0.070523	7.08375	±	0.0500886	6.98542	±	0.0725665	9.16e-05	0.00027912
ILMN_1701204	VEGFC	NO	5.66946	±	0.0410537	5.54846	±	0.0285103	5.71579	±	0.0370355	0.00383095	0.00781821
ILMN_1701213	PIP4K2B	NO	6.84794	±	0.0414169	6.7152	±	0.0291915	6.79654	±	0.0332368	0.0298397	0.0478831
ILMN_1701248	TREM2	NO	6.03286	±	0.045593	5.87854	±	0.0204359	6.05541	±	0.0419817	0.00134269	0.00309392
ILMN_1701293	COX7A2	NO	12.0025	±	0.0757528	12.1647	±	0.0581143	11.8729	±	0.0556096	7.61e-05	0.000236724
ILMN_1701306	MRRF	NO	5.42229	±	0.0405299	5.27512	±	0.0294494	5.31342	±	0.0316781	0.00823453	0.0154614
ILMN_1701331	UBE2M	NO	12.7566	±	0.0606403	12.4076	±	0.0842714	12.7309	±	0.0584633	7.41e-06	2.92e-05
ILMN_1701393	TBX3	NO	6.73803	±	0.033972	6.59456	±	0.0250634	6.73015	±	0.0360884	0.00194093	0.00428934
ILMN_1701434	RAP1B	NO	8.99136	±	0.131236	9.84029	±	0.0374406	9.30417	±	0.0528848	4.67e-10	5.02e-09
ILMN_1701441	LPAR1	NO	8.99394	±	0.0716861	8.64021	±	0.0544928	8.08903	±	0.0709688	1.33e-18	2.74e-16
ILMN_1701466	PEX16	NO	9.54557	±	0.0659546	9.74886	±	0.0772421	9.48351	±	0.0716793	0.00113824	0.00266762
ILMN_1701603	ALPL	NO	8.0894	±	0.0708919	8.33681	±	0.0413251	8.02419	±	0.0530855	8.39e-05	0.000258156
ILMN_1701621	SCO2	NO	10.464	±	0.0654738	10.3451	±	0.0595718	10.5369	±	0.0562747	0.0039034	0.0079569
ILMN_1701644	PCDHGB6	NO	5.98139	±	0.0352392	5.86717	±	0.0359948	6.05408	±	0.040514	0.00313378	0.00654787
ILMN_1701648	KLHL15	YES	12.5421	±	0.0671207	12.4285	±	0.0692521	12.5055	±	0.0588496	0.0282989	0.0458128
ILMN_1701653	ASCL1	NO	8.75549	±	0.0868483	8.92036	±	0.0590137	8.57355	±	0.0578696	6.22e-05	0.000198127
ILMN_1701681	SEC11C	NO	11.2943	±	0.0872349	11.6757	±	0.0683411	11.244	±	0.0685806	3.02e-05	0.000104104
ILMN_1701837	KLHL2	NO	7.64643	±	0.205675	8.44335	±	0.17858	7.85482	±	0.180338	1.63e-06	7.38e-06
ILMN_1701839	EXOSC1	NO	6.92921	±	0.0459678	6.69478	±	0.0170721	6.88218	±	0.0360506	9.47e-06	3.64e-05
ILMN_1701854	GNG5	NO	5.6175	±	0.0493308	5.94799	±	0.054097	5.59542	±	0.0455962	2.2e-07	1.2e-06
ILMN_1701855	PPP1CC	NO	12.9289	±	0.065613	13.1647	±	0.0406266	12.8498	±	0.0497615	5.97e-08	3.71e-07
ILMN_1701933	SNCA	NO	10.4366	±	0.0660718	10.651	±	0.0705348	11.7883	±	0.0830249	6.33e-23	5.09e-20
ILMN_1701991	SYNJ1	NO	5.34061	±	0.0469445	5.83524	±	0.0908516	5.40744	±	0.042037	4.13e-07	2.12e-06
ILMN_1702073	ODF2L	NO	6.06943	±	0.0387607	5.94791	±	0.0399157	6.13456	±	0.0341655	0.00106441	0.00251018
ILMN_1702078	LRRC37B	NO	5.8294	±	0.0460116	5.69478	±	0.0325467	5.90782	±	0.0423	0.000844928	0.00203996
ILMN_1702097	SPATA19	NO	6.97577	±	0.0596429	6.6607	±	0.0338121	6.8187	±	0.0370414	2.02e-05	7.19e-05
ILMN_1702114	NOMO1	NO	6.64079	±	0.0550557	6.38246	±	0.0334957	6.665	±	0.0311117	9.23e-07	4.44e-06
ILMN_1702124	LNX2	NO	9.02458	±	0.0569795	9.32741	±	0.0535423	9.3885	±	0.0660845	5.75e-10	6.08e-09
ILMN_1702168	HSD17B12	NO	6.5303	±	0.0977124	7.03485	±	0.060811	6.31144	±	0.047318	1.75e-10	2.14e-09
ILMN_1702188	ZNF302	NO	5.54471	±	0.0428828	5.33119	±	0.032154	5.48699	±	0.0338973	0.000308012	0.000821334
ILMN_1702199	FAM19A1	NO	9.64134	±	0.05395	10.0468	±	0.0463842	10.5606	±	0.0504438	8.2e-23	5.58e-20
ILMN_1702217	NEUROD2	NO	8.29861	±	0.0771012	7.89624	±	0.0448123	8.57773	±	0.0590258	2.48e-13	6.85e-12
ILMN_1702265	HDHD2	NO	7.9201	±	0.0530195	8.04869	±	0.03461	7.77164	±	0.0387634	6.2e-05	0.000197728
ILMN_1702363	SULF1	NO	7.00749	±	0.104059	7.53584	±	0.0798989	7.56102	±	0.0944142	1.5e-06	6.85e-06
ILMN_1702389	ZC3H3	NO	8.24195	±	0.0826916	7.89064	±	0.054224	8.1708	±	0.0503016	5.16e-05	0.000167683
ILMN_1702401	PKD1L3	NO	6.20648	±	0.0355955	5.94387	±	0.0302706	6.15898	±	0.0398922	1.52e-06	6.93e-06
ILMN_1702413	LRRC67	NO	7.3348	±	0.059239	6.92695	±	0.0238969	7.28057	±	0.0433232	2.24e-09	2e-08
ILMN_1702420	PCDHA9	NO	6.81422	±	0.0375137	6.64288	±	0.0315273	6.83271	±	0.0238657	3.88e-05	0.000130032
ILMN_1702430	SOX30	NO	7.06858	±	0.0633124	6.71297	±	0.0291227	7.05254	±	0.0493974	4.23e-07	2.17e-06
ILMN_1702487	SGK	NO	9.16605	±	0.0753781	9.25038	±	0.0447935	8.96172	±	0.055993	0.000949366	0.0022691
ILMN_1702501	RPS6KA2	NO	11.696	±	0.0499589	11.5669	±	0.0405362	11.9684	±	0.0398937	1.04e-11	1.77e-10
ILMN_1702604	KCNA3	NO	6.37942	±	0.108566	7.00882	±	0.0472305	6.75604	±	0.0766556	2.88e-07	1.53e-06
ILMN_1702618	ASB4	NO	6.88389	±	0.0629819	6.65716	±	0.0305981	6.80709	±	0.0408336	0.00228006	0.00495956
ILMN_1702637	BEX1	NO	7.21417	±	0.0843946	6.85188	±	0.0462579	7.17113	±	0.0651056	4.76e-06	1.94e-05
ILMN_1702681	RBMS3	NO	4.97226	±	0.0321014	5.00186	±	0.0311718	4.8937	±	0.023188	0.0259959	0.0425322
ILMN_1702698	LSM11	NO	6.72607	±	0.0710345	6.42506	±	0.0536436	6.64901	±	0.0445478	6.33e-05	0.000201159
ILMN_1702807	OR4E2	NO	5.07715	±	0.0287046	5.1511	±	0.0254981	5.0577	±	0.0223918	0.0296286	0.0475952
ILMN_1702821	TTLL7	NO	6.7263	±	0.0585493	6.91085	±	0.0359976	6.76748	±	0.048067	0.00806928	0.0151736
ILMN_1702822	NTRK2	NO	6.80683	±	0.0429827	6.64842	±	0.028824	6.75537	±	0.0421248	0.0119864	0.0215639
ILMN_1702837	PSMD1	NO	11.0052	±	0.0798149	10.6856	±	0.0731573	11.0797	±	0.0621569	3.82e-07	1.98e-06
ILMN_1702965	PDE6H	NO	6.3083	±	0.0348006	6.19874	±	0.0292018	6.18491	±	0.0388424	0.0250691	0.0412216
ILMN_1702970	NLRP6	NO	5.01897	±	0.0330322	5.04645	±	0.0261434	5.13221	±	0.029663	0.0127959	0.0228207
ILMN_1702979	SHOX2	NO	6.28481	±	0.037549	6.03863	±	0.0255277	6.23951	±	0.0395238	2.27e-06	1e-05
ILMN_1703015	ZRANB2	NO	5.45947	±	0.102551	6.30906	±	0.0614439	5.18594	±	0.0309914	1.68e-18	3.38e-16
ILMN_1703016	CACNA1G	NO	7.90206	±	0.0722308	8.48687	±	0.0486644	7.68567	±	0.0371876	1.83e-16	1.82e-14
ILMN_1703036	WRNIP1	NO	6.5577	±	0.0399254	6.28488	±	0.0279401	6.59669	±	0.0369545	7.41e-09	5.75e-08
ILMN_1703053	ZFP91	NO	5.15677	±	0.0548119	5.43979	±	0.0486947	5.10907	±	0.0295152	1.34e-06	6.21e-06
ILMN_1703074	CPD	NO	6.15505	±	0.127462	7.01741	±	0.0768581	5.99174	±	0.0559349	6.69e-13	1.65e-11
ILMN_1703123	AXUD1	NO	12.8988	±	0.0543529	12.8094	±	0.0477818	13.1861	±	0.0483892	2.41e-08	1.64e-07
ILMN_1703180	ETV3	NO	8.15142	±	0.0566905	7.87122	±	0.0344777	8.32293	±	0.0357177	4.09e-10	4.49e-09
ILMN_1703188	FGG	NO	5.23005	±	0.039807	5.06003	±	0.033424	5.23303	±	0.0349172	0.0010336	0.00244534
ILMN_1703246	SBF1	NO	11.4939	±	0.0931203	11.1514	±	0.0746864	11.6556	±	0.0730273	1.03e-07	6.01e-07
ILMN_1703327	PSTPIP1	NO	7.3947	±	0.123313	7.16226	±	0.0826106	6.91283	±	0.0768016	1.7e-05	6.16e-05
ILMN_1703330	FEM1C	NO	8.7966	±	0.1121	9.38444	±	0.0426123	8.35503	±	0.0533748	4.35e-15	2.18e-13
ILMN_1703335	LACTB	NO	9.80168	±	0.0728258	9.74512	±	0.057557	10.0646	±	0.0570422	2.34e-05	8.26e-05
ILMN_1703346	CHRNE	NO	5.80823	±	0.0574461	5.75075	±	0.0312364	5.90585	±	0.0353636	0.0287931	0.0464224
ILMN_1703471	ATF6	NO	8.41356	±	0.0686974	8.43562	±	0.0373696	8.63334	±	0.0432646	0.000386979	0.00100703
ILMN_1703500	KCNQ2	NO	5.09813	±	0.0374388	5.28573	±	0.0415097	5.13213	±	0.0369607	0.00165161	0.00371865
ILMN_1703524	SRP68	NO	10.967	±	0.0883683	11.2478	±	0.0355289	11.0588	±	0.0387275	0.00190645	0.00422155
ILMN_1703617	AHSA1	NO	8.28953	±	0.0943886	8.7912	±	0.0579439	8.06433	±	0.046571	3.24e-11	4.81e-10
ILMN_1703684	NAP1L2	YES	6.76614	±	0.0356951	6.5507	±	0.0273949	6.80388	±	0.0347993	1.14e-07	6.6e-07
ILMN_1703720	SF3B14	NO	8.07935	±	0.0532172	7.9329	±	0.0518909	8.13797	±	0.0569047	7.88e-05	0.000244151
ILMN_1703826	UNC5D	NO	5.77505	±	0.0627964	6.28548	±	0.0424185	5.79902	±	0.0405831	5.99e-12	1.12e-10
ILMN_1703852	EFNB2	NO	9.80981	±	0.0535903	9.88275	±	0.0646393	10.2287	±	0.0511793	3.51e-08	2.3e-07
ILMN_1703860	FAM21B	NO	5.34042	±	0.0422352	5.29055	±	0.0302126	5.42102	±	0.0351351	0.0304674	0.0487665
ILMN_1703949	KPNB1	NO	7.83204	±	0.0973898	8.056	±	0.0667767	7.77895	±	0.100088	0.00231384	0.0050207
ILMN_1703955	FBXO32	NO	6.92448	±	0.0400091	7.03962	±	0.0359502	6.80441	±	0.0527438	0.000352228	0.000926404
ILMN_1704015	SYNGAP1	NO	5.25878	±	0.0298621	5.4903	±	0.0403055	5.29158	±	0.0317391	2.19e-06	9.7e-06
ILMN_1704024	TMEM160	NO	7.98597	±	0.0591533	7.74017	±	0.0598276	8.17962	±	0.0599537	6.64e-10	6.86e-09
ILMN_1704094	PSMA6	NO	7.93591	±	0.0649907	8.14555	±	0.0477579	7.91987	±	0.0552638	0.00243615	0.00525006
ILMN_1704247	LAMA3	NO	5.44014	±	0.0390943	5.3735	±	0.0305089	5.51863	±	0.031954	0.00508865	0.0101009
ILMN_1704261	RANGRF	NO	4.95238	±	0.03205	5.05881	±	0.027989	4.93506	±	0.0271525	0.00387814	0.00790905
ILMN_1704354	NCDN	NO	7.65855	±	0.0672204	7.4036	±	0.0403126	7.56503	±	0.0463263	0.0022895	0.00497765
ILMN_1704377	USP27X	YES	5.59572	±	0.0403727	5.561	±	0.0261487	5.72235	±	0.0313817	0.00159199	0.00359721
ILMN_1704398	FZD9	NO	12.3583	±	0.0757478	12.004	±	0.0763466	11.9472	±	0.0745411	5.77e-08	3.6e-07
ILMN_1704472	EID2	NO	5.86961	±	0.0561352	6.17686	±	0.0516249	5.8436	±	0.0459295	7.77e-06	3.04e-05
ILMN_1704477	COX5A	NO	9.24511	±	0.129054	9.86889	±	0.0503405	8.8184	±	0.0541265	4.37e-13	1.13e-11
ILMN_1704619	VPS29	NO	8.16582	±	0.132728	8.76406	±	0.0682508	8.24639	±	0.0783305	3.42e-06	1.44e-05
ILMN_1704665	GPM6B	YES	14.1187	±	0.0500651	14.2092	±	0.0466607	14.2546	±	0.0309163	0.0103619	0.019024
ILMN_1704730	CD93	NO	5.11287	±	0.0374553	5.27412	±	0.0405393	5.08493	±	0.0295628	0.000103727	0.000311075
ILMN_1704956	SMTNL1	NO	5.56778	±	0.0426417	5.51174	±	0.0239458	5.65598	±	0.0411147	0.0191976	0.0325455
ILMN_1704980	ERI3	NO	6.66784	±	0.0424331	6.55835	±	0.0290776	6.69764	±	0.0335974	0.0170455	0.0293132
ILMN_1705047	TLR8	YES	5.75723	±	0.0645586	5.95624	±	0.0652082	5.73454	±	0.0604495	0.00348602	0.00718383
ILMN_1705111	FNDC3A	NO	5.62477	±	0.113456	6.56236	±	0.0708104	5.60373	±	0.0543788	2.9e-14	1.07e-12
ILMN_1705151	SF3A3	NO	7.85317	±	0.0668515	7.95278	±	0.0701362	7.71947	±	0.0800225	0.000396013	0.00102692
ILMN_1705153	NEFH	NO	12.6999	±	0.0953993	11.8235	±	0.0874547	10.4303	±	0.108851	3.58e-30	1.06e-26
ILMN_1705187	LPPR5	NO	11.0681	±	0.046691	11.1325	±	0.0495234	11.5571	±	0.0491111	1.06e-15	7.08e-14
ILMN_1705210	GRASP	NO	6.57493	±	0.0565423	6.40343	±	0.0462515	6.54138	±	0.0328056	0.0254726	0.0417919
ILMN_1705231	SLCO2A1	NO	7.36975	±	0.078718	7.64809	±	0.0406487	7.57219	±	0.0695722	0.000599175	0.00149633
ILMN_1705241	TDRD7	NO	7.45783	±	0.101403	7.98869	±	0.0375827	7.35918	±	0.0510173	3.33e-10	3.77e-09
ILMN_1705244	DNAH11	NO	5.67269	±	0.0380672	5.51774	±	0.0380468	5.6435	±	0.0331209	0.00803553	0.0151262
ILMN_1705253	PTPRD	NO	8.88883	±	0.188549	8.6301	±	0.130457	8.45177	±	0.163846	0.000179549	0.000505742
ILMN_1705266	RELA	NO	5.41636	±	0.0382251	5.31294	±	0.0270869	5.50813	±	0.0350138	0.000426601	0.00109692
ILMN_1705301	TEAD4	NO	6.43283	±	0.0895739	6.84318	±	0.0482734	6.18852	±	0.0615603	8.71e-11	1.14e-09
ILMN_1705346	NBEA	NO	7.7262	±	0.108374	8.41368	±	0.0866294	7.90732	±	0.0785822	4.34e-07	2.22e-06
ILMN_1705364	BAT3	NO	7.03859	±	0.0640993	7.24081	±	0.0403576	7.08099	±	0.0671045	0.00291665	0.00613327
ILMN_1705390	KLHL22	NO	11.5294	±	0.0670728	11.8365	±	0.0360504	11.4989	±	0.0338633	2.91e-07	1.55e-06
ILMN_1705392	SMAD1	NO	5.24572	±	0.0376867	5.06883	±	0.0244271	5.24578	±	0.0356461	0.000163497	0.000464371
ILMN_1705397	PDK2	NO	8.04625	±	0.0695316	7.85623	±	0.0454807	8.28764	±	0.0576584	3.36e-07	1.76e-06
ILMN_1705458	TRIM58	NO	5.7614	±	0.0428805	5.72244	±	0.0291996	5.86589	±	0.0296006	0.0130309	0.0231792
ILMN_1705469	RDH14	NO	7.19593	±	0.0634283	6.95477	±	0.0276469	7.19376	±	0.0421542	7.95e-05	0.000245686
ILMN_1705483	WHSC1	NO	5.46627	±	0.0378898	5.3505	±	0.0208695	5.43424	±	0.0303684	0.0249456	0.041026
ILMN_1705579	MPP4	NO	5.49915	±	0.0340797	5.54043	±	0.0354055	5.38838	±	0.0351754	0.00569985	0.0111663
ILMN_1705685	MEIS1	NO	7.36382	±	0.0508075	7.42922	±	0.0351962	7.14509	±	0.0417511	1.8e-06	8.1e-06
ILMN_1705737	IMPDH2	NO	10.2532	±	0.048493	10.4373	±	0.0363221	10.1715	±	0.0368013	2.47e-05	8.67e-05
ILMN_1705953	LONRF1	NO	5.50915	±	0.0714235	5.99365	±	0.0630084	5.37071	±	0.0346384	5.32e-11	7.41e-10
ILMN_1706021	TMPRSS4	NO	6.94738	±	0.0410508	6.80962	±	0.0237891	6.8352	±	0.0343192	0.00756218	0.0143143
ILMN_1706057	CS	NO	10.5845	±	0.0482074	10.7139	±	0.034942	10.5117	±	0.0284571	0.000136171	0.000395368
ILMN_1706070	GLS2	NO	5.64567	±	0.0475954	5.4899	±	0.0337122	5.68648	±	0.0318587	0.00117187	0.00273448
ILMN_1706100	DICER1	NO	5.4434	±	0.0486628	5.65502	±	0.0434858	5.36465	±	0.0294169	2.58e-06	1.12e-05
ILMN_1706203	SOBP	NO	6.24753	±	0.105121	6.32956	±	0.107446	6.50497	±	0.144277	0.021456	0.0358802
ILMN_1706238	CSE1L	NO	10.4897	±	0.0622897	10.3108	±	0.0532112	10.6549	±	0.0502157	2.27e-08	1.55e-07
ILMN_1706266	RNF157	NO	6.90327	±	0.0415872	6.65482	±	0.0312538	6.92319	±	0.0277911	1.84e-07	1.02e-06
ILMN_1706302	ADAM22	NO	5.34278	±	0.0512524	5.22037	±	0.0322037	5.39363	±	0.036047	0.00863	0.0161287
ILMN_1706506	ZNF454	NO	6.38586	±	0.0547477	6.24557	±	0.0315264	6.41827	±	0.0308749	0.00618073	0.0119943
ILMN_1706521	CSNK1G2	NO	7.50828	±	0.0800901	7.94661	±	0.051233	7.40049	±	0.0466246	8.98e-09	6.82e-08
ILMN_1706546	MAX	NO	8.67358	±	0.0779966	8.37712	±	0.0641722	8.72138	±	0.0590453	1.08e-06	5.11e-06
ILMN_1706548	SPTBN4	NO	7.2258	±	0.0600907	7.05744	±	0.0419089	7.02684	±	0.0637438	0.000281413	0.00075679
ILMN_1706649	OR4N2	NO	6.64657	±	0.0508362	6.47721	±	0.0276899	6.57544	±	0.0376611	0.00703151	0.0134073
ILMN_1706664	FAM80A	NO	7.7546	±	0.0896621	7.70174	±	0.0428939	6.76868	±	0.077602	2.35e-18	4.33e-16
ILMN_1706687	KLHL5	NO	6.45629	±	0.0761562	6.73976	±	0.0436433	6.69272	±	0.0558058	0.000215264	0.000595729
ILMN_1706690	KHK	NO	8.24122	±	0.0638298	8.03556	±	0.0476522	8.06165	±	0.0696772	0.00134173	0.00309252
ILMN_1706706	WDR68	NO	6.09954	±	0.0504624	6.34581	±	0.0448145	6.16856	±	0.0410208	0.000893206	0.00214588
ILMN_1706708	EPPK1	NO	6.93583	±	0.0529201	6.71103	±	0.0279799	6.9479	±	0.0356674	4.6e-05	0.000151478
ILMN_1706818	THADA	NO	5.58584	±	0.0418006	5.42152	±	0.0349166	5.61116	±	0.0381146	0.00144452	0.00329511
ILMN_1706839	TCERG1	NO	8.19171	±	0.0826457	7.67942	±	0.037072	8.10362	±	0.0405407	4.11e-09	3.41e-08
ILMN_1706958	PCNA	NO	5.321	±	0.0441281	5.1958	±	0.0338177	5.41026	±	0.0362163	0.00067711	0.00167163
ILMN_1706992	ADAMTSL1	NO	5.04222	±	0.0342556	5.22164	±	0.0271762	4.98706	±	0.0284368	9.32e-07	4.47e-06
ILMN_1707062	REV1	NO	8.94214	±	0.113928	9.39146	±	0.0694271	9.24228	±	0.065002	0.000376424	0.000984352
ILMN_1707156	LRRFIP2	NO	9.56824	±	0.0555897	9.46301	±	0.0462283	9.5674	±	0.046567	0.013788	0.0243642
ILMN_1707286	FLJ22662	NO	9.83499	±	0.104384	9.78947	±	0.0747263	10.2249	±	0.071304	3.23e-09	2.75e-08
ILMN_1707310	MGLL	NO	5.99814	±	0.0482795	5.81697	±	0.0265703	5.94755	±	0.0218928	0.000861377	0.0020773
ILMN_1707312	NFIL3	NO	8.23746	±	0.0593131	7.85059	±	0.0250344	8.16634	±	0.0364729	6.81e-09	5.33e-08
ILMN_1707326	TASP1	NO	5.31761	±	0.0359114	5.73133	±	0.0593482	5.39627	±	0.0375441	9.51e-09	7.14e-08
ILMN_1707339	BTG3	NO	6.11017	±	0.0628274	6.58861	±	0.0635036	7.01145	±	0.0726216	5.22e-15	2.51e-13
ILMN_1707464	MST1	NO	5.2633	±	0.0421458	5.08764	±	0.0324324	5.23582	±	0.0353936	0.00217336	0.00474377
ILMN_1707484	GEMIN6	NO	7.29203	±	0.0668629	6.94946	±	0.0286681	7.25413	±	0.0349412	5.45e-07	2.72e-06
ILMN_1707506	YTHDC1	NO	11.4276	±	0.0387554	11.6443	±	0.0325959	11.3002	±	0.0306317	1.63e-10	2.02e-09
ILMN_1707534	NKRF	YES	9.36737	±	0.0833448	9.54882	±	0.0680798	9.5537	±	0.0755017	0.0173248	0.02973
ILMN_1707548	RAD18	NO	5.66718	±	0.0367406	5.5585	±	0.0341869	5.71828	±	0.0279531	0.00440676	0.00887266
ILMN_1707553	FAM59A	NO	6.75813	±	0.0311994	6.60129	±	0.0320225	6.77352	±	0.0426159	0.000983733	0.00234238
ILMN_1707585	SLC46A2	NO	6.90781	±	0.0765723	6.51868	±	0.0244807	7.02201	±	0.0374567	3.22e-10	3.65e-09
ILMN_1707668	TAS2R42	NO	5.88228	±	0.0544226	5.71537	±	0.0231123	5.88326	±	0.0386107	0.00474675	0.00950317
ILMN_1707710	SLC6A13	NO	6.44337	±	0.0635113	6.25972	±	0.0284795	6.58478	±	0.0425512	9.97e-06	3.82e-05
ILMN_1707720	SLC1A5	NO	6.03685	±	0.0454044	6.26459	±	0.0508802	6.53009	±	0.0416696	5.32e-10	5.65e-09
ILMN_1707783	CCDC72	NO	7.08611	±	0.0982955	7.43646	±	0.0628173	7.01076	±	0.0590705	1.12e-05	4.25e-05
ILMN_1707810	RPS5	NO	11.2155	±	0.0747157	10.9416	±	0.0874232	11.3214	±	0.0744297	1.11e-05	4.22e-05
ILMN_1707872	RUFY2	NO	5.40746	±	0.0448267	5.66855	±	0.0252908	5.37212	±	0.0454079	3.62e-07	1.89e-06
ILMN_1707985	FOXR1	NO	5.432	±	0.0413553	5.20465	±	0.0343879	5.41738	±	0.0430051	0.000106661	0.000318581
ILMN_1708107	DPT	NO	6.75778	±	0.0406191	6.61222	±	0.0206217	6.76958	±	0.0352417	0.00119295	0.00277561
ILMN_1708147	TBPL1	NO	11.5671	±	0.0452816	11.6257	±	0.0471934	11.9328	±	0.050481	1.02e-12	2.4e-11
ILMN_1708151	LAGE3	YES	6.47176	±	0.069532	7.01513	±	0.0279424	6.42226	±	0.0484412	1.77e-13	5.1e-12
ILMN_1708238	OR52E2	NO	5.37216	±	0.046649	5.18704	±	0.0276236	5.33742	±	0.0334781	0.000684857	0.00168746
ILMN_1708298	MGC10701	NO	5.44666	±	0.0419696	5.40582	±	0.0284344	5.56158	±	0.0336196	0.00374775	0.00766432
ILMN_1708323	ALAS2	YES	5.12619	±	0.0357051	5.29686	±	0.0261579	5.09794	±	0.0375839	7.63e-05	0.000237258
ILMN_1708391	NR1H4	NO	5.27277	±	0.0355367	5.34163	±	0.0258975	5.22425	±	0.0250747	0.0116166	0.0209795
ILMN_1708416	ARL6IP1	NO	9.426	±	0.138556	10.1158	±	0.0845732	9.45523	±	0.0777446	1.57e-07	8.79e-07
ILMN_1708502	AFF4	NO	7.00693	±	0.0610606	6.65752	±	0.0249858	6.99664	±	0.032155	9.07e-09	6.87e-08
ILMN_1708513	BNIPL	NO	6.12812	±	0.0373214	5.94225	±	0.0306444	6.13325	±	0.0301275	6.67e-05	0.000210389
ILMN_1708516	PRTFDC1	NO	7.47698	±	0.0482899	7.49207	±	0.0466541	7.22496	±	0.0317029	3.41e-06	1.44e-05
ILMN_1708588	ADCY5	NO	6.06036	±	0.0526936	5.84927	±	0.0280899	6.00704	±	0.0338449	0.000736978	0.00180184
ILMN_1708611	RDX	NO	6.1555	±	0.12995	7.0154	±	0.0817508	5.97107	±	0.0717215	2.93e-13	7.88e-12
ILMN_1708709	KIAA1211	NO	8.0147	±	0.103971	7.24682	±	0.0329539	8.09198	±	0.0481274	1.07e-14	4.6e-13
ILMN_1708721	RABGAP1L	NO	7.39157	±	0.046351	7.42583	±	0.0234156	7.25235	±	0.036441	0.00211556	0.00463247
ILMN_1708728	H2AFJ	NO	7.789	±	0.0654298	7.88041	±	0.0626455	7.54186	±	0.0681776	0.000211385	0.000586644
ILMN_1708743	NT5DC2	NO	6.38774	±	0.0749041	6.68167	±	0.0455203	6.69362	±	0.0759986	1.52e-05	5.57e-05
ILMN_1708772	OR5B2	NO	5.02413	±	0.0248562	5.13078	±	0.0328353	4.99429	±	0.0210681	0.0005762	0.00144343
ILMN_1708778	ASS1	NO	6.78821	±	0.0362696	6.70597	±	0.0274346	6.85181	±	0.0325054	0.00793282	0.0149488
ILMN_1708858	CSNK1E	NO	6.30304	±	0.0572526	6.51906	±	0.0513901	6.3256	±	0.0484131	0.00419057	0.0084798
ILMN_1708957	MYBPC1	NO	6.21675	±	0.0441418	6.20109	±	0.0209884	6.054	±	0.0280832	0.000721135	0.00176799
ILMN_1708983	CASC1	NO	5.80458	±	0.083069	6.14319	±	0.0730295	5.85594	±	0.0655502	3.24e-05	0.00011096
ILMN_1709094	LIFR	NO	5.99071	±	0.0456443	5.95989	±	0.0435944	5.82824	±	0.0418875	0.0149065	0.0260444
ILMN_1709112	CHM	YES	5.44814	±	0.0356856	5.26499	±	0.0258228	5.49427	±	0.0372999	7.37e-06	2.9e-05
ILMN_1709153	PRR16	NO	7.73279	±	0.132764	7.55959	±	0.0961256	7.27728	±	0.122312	1.9e-05	6.8e-05
ILMN_1709177	ITIH5L	NO	5.36794	±	0.0367053	5.3015	±	0.0254408	5.49062	±	0.0351389	0.000440245	0.00112938
ILMN_1709247	PPP2R1B	NO	5.62783	±	0.055823	5.48341	±	0.0209366	5.70454	±	0.0406055	0.000712385	0.00174799
ILMN_1709253	KCNK10	NO	6.55242	±	0.0442384	6.35641	±	0.0256606	6.57638	±	0.0252113	9.39e-06	3.61e-05
ILMN_1709294	CDCA8	NO	6.87164	±	0.0443714	6.62317	±	0.0236614	6.892	±	0.0347134	1.62e-07	9.02e-07
ILMN_1709334	TM9SF1	NO	6.86131	±	0.0892853	7.33379	±	0.0543636	6.91878	±	0.0682755	3.69e-07	1.92e-06
ILMN_1709346	CLTB	NO	5.27504	±	0.0396806	5.34546	±	0.0270024	5.21057	±	0.0355952	0.0246633	0.0406449
ILMN_1709367	FAM186B	NO	5.14062	±	0.0343635	5.37287	±	0.032461	5.10825	±	0.028542	7.39e-08	4.47e-07
ILMN_1709590	PGM5	NO	9.679	±	0.060004	10.0045	±	0.0380732	10.1411	±	0.0438699	1.51e-11	2.47e-10
ILMN_1709611	PSMA1	NO	8.18263	±	0.181221	9.29582	±	0.0597913	8.02283	±	0.0732136	2.53e-12	5.18e-11
ILMN_1709634	CMBL	NO	5.92264	±	0.0413805	5.75853	±	0.0274584	5.94706	±	0.0337083	0.000235207	0.00064527
ILMN_1709728	SLC30A5	NO	5.32511	±	0.035868	5.44593	±	0.0297414	5.41398	±	0.0314898	0.0240093	0.0396853
ILMN_1709814	NMRAL1	NO	8.19416	±	0.0382855	8.06087	±	0.0577388	8.41066	±	0.0524425	5.04e-06	2.04e-05
ILMN_1709815	PURG	NO	7.03617	±	0.0607554	6.7143	±	0.0279757	6.96593	±	0.0468101	6.6e-06	2.62e-05
ILMN_1709825	WDR89	NO	5.36786	±	0.0455559	5.24343	±	0.0344552	5.40218	±	0.0408968	0.0184861	0.0314665
ILMN_1709847	KCNJ13	NO	5.60524	±	0.0395637	5.98675	±	0.05894	5.85179	±	0.0451294	1e-06	4.78e-06
ILMN_1709851	TCEA1	NO	5.494	±	0.0495661	5.28188	±	0.0326967	5.43712	±	0.0287422	0.000372637	0.000976311
ILMN_1709877	TRIML1	NO	7.65906	±	0.0666169	7.36803	±	0.0424515	7.56938	±	0.0418979	0.000228158	0.000627487
ILMN_1709894	CLPX	NO	7.68879	±	0.0969431	8.04918	±	0.0635704	7.695	±	0.0788192	2.37e-06	1.04e-05
ILMN_1709907	B3GALT2	NO	6.68939	±	0.037818	6.49195	±	0.0365277	6.6003	±	0.0371862	0.0011747	0.00273959
ILMN_1709919	PLP1	YES	6.96719	±	0.0632566	6.60691	±	0.0325226	6.65931	±	0.0329961	1.52e-07	8.55e-07
ILMN_1709975	EDA	YES	5.02383	±	0.0249091	5.04738	±	0.025096	4.9524	±	0.0228327	0.0178306	0.0304915
ILMN_1710026	RNF133	NO	5.46228	±	0.0395383	5.30989	±	0.0237021	5.42742	±	0.0347338	0.00244441	0.00526529
ILMN_1710027	PNMT	NO	5.81519	±	0.0433648	5.89839	±	0.0419545	6.2622	±	0.0731226	4.78e-09	3.91e-08
ILMN_1710116	FMNL2	NO	5.36297	±	0.0499148	5.2234	±	0.0354993	5.36069	±	0.0317132	0.0133793	0.0237226
ILMN_1710150	EED	NO	7.73064	±	0.0393906	7.52309	±	0.0223843	7.64177	±	0.0317804	7.44e-05	0.000232354
ILMN_1710170	PPAP2C	NO	5.92169	±	0.0563841	5.66428	±	0.0230135	5.85933	±	0.0323174	1.91e-05	6.84e-05
ILMN_1710216	AVEN	NO	5.22273	±	0.0848648	5.78083	±	0.0501327	5.06656	±	0.0328924	4.86e-13	1.24e-11
ILMN_1710219	CALCR	NO	5.11187	±	0.0331081	5.18293	±	0.0245597	5.06419	±	0.0263946	0.00695252	0.0132767
ILMN_1710268	ZNF385D	NO	9.95626	±	0.0857327	9.75228	±	0.0734066	9.90308	±	0.0795237	0.0148078	0.0258874
ILMN_1710303	TTC25	NO	7.19351	±	0.0783099	7.7151	±	0.0377116	7.2152	±	0.0569222	2.76e-09	2.41e-08
ILMN_1710315	NOS1AP	NO	9.79507	±	0.0777739	9.5743	±	0.0825904	10.0568	±	0.062046	1.5e-06	6.83e-06
ILMN_1710326	CLDND1	NO	10.6689	±	0.0823276	10.8168	±	0.0653612	10.0679	±	0.0667184	5.29e-16	4.07e-14
ILMN_1710406	PSMC1	NO	12.9778	±	0.100325	12.7556	±	0.0952039	12.6457	±	0.108154	5.68e-06	2.28e-05
ILMN_1710428	CDC2	NO	5.06619	±	0.0290269	5.08775	±	0.0210917	4.96523	±	0.0233654	0.00140924	0.00322378
ILMN_1710524	PARD3	NO	6.36458	±	0.0381577	6.09197	±	0.0263638	6.26675	±	0.0403314	9.35e-07	4.49e-06
ILMN_1710536	TMEM200C	NO	5.40564	±	0.0389481	5.26128	±	0.0244514	5.45994	±	0.0349856	0.000109231	0.000325488
ILMN_1710571	PAPD5	NO	8.29723	±	0.120466	8.03236	±	0.102468	8.35386	±	0.117603	0.0063772	0.0123136
ILMN_1710746	TCF7	NO	5.46015	±	0.0352186	5.55577	±	0.0338629	5.33928	±	0.0410448	0.000297853	0.000796886
ILMN_1710844	PARP10	NO	6.77969	±	0.053658	6.41271	±	0.0386842	6.66425	±	0.033864	8.2e-08	4.91e-07
ILMN_1710906	RNF145	NO	6.73988	±	0.0943805	7.25775	±	0.105575	6.85919	±	0.103662	5.76e-05	0.00018541
ILMN_1711048	ZBTB17	NO	8.10921	±	0.0765078	7.67256	±	0.0669724	8.13419	±	0.0698153	1.48e-07	8.36e-07
ILMN_1711049	CACNA2D2	NO	9.28492	±	0.0755776	8.79115	±	0.0409199	9.04871	±	0.0449479	6.47e-08	3.97e-07
ILMN_1711069	YPEL5	NO	6.80866	±	0.212908	8.12469	±	0.0674096	6.40714	±	0.0639262	6.12e-15	2.85e-13
ILMN_1711089	DNAJC21	NO	7.86366	±	0.0978741	8.14341	±	0.0646854	8.0111	±	0.077918	0.00289707	0.0061008
ILMN_1711092	KCNB1	NO	8.65022	±	0.109966	8.24443	±	0.0804767	8.48199	±	0.0842354	0.000206347	0.000573922
ILMN_1711120	ARC	NO	5.97583	±	0.0643714	6.18831	±	0.0409197	5.91962	±	0.050635	0.000181639	0.000511304
ILMN_1711166	WDR8	NO	7.15156	±	0.0844051	7.62463	±	0.0430848	7.42859	±	0.05147	3.14e-07	1.66e-06
ILMN_1711270	SFRS14	NO	12.6654	±	0.0364988	12.5487	±	0.0331745	12.7674	±	0.0292236	2.69e-05	9.38e-05
ILMN_1711283	PCDHGA9	NO	7.03784	±	0.0689037	6.726	±	0.0337094	7.03682	±	0.0326907	2.89e-06	1.24e-05
ILMN_1711339	FSBP	NO	5.4405	±	0.0418478	5.36071	±	0.0279949	5.51312	±	0.0261989	0.00295728	0.00621135
ILMN_1711381	RFC3	NO	5.37132	±	0.0386224	5.26165	±	0.0319486	5.41405	±	0.0404245	0.0134543	0.0238222
ILMN_1711451	SLC7A2	NO	5.65815	±	0.0520124	5.4995	±	0.0321198	5.63658	±	0.0361172	0.0146099	0.025607
ILMN_1711452	UEVLD	NO	5.04873	±	0.0306661	5.16671	±	0.0279521	5.05157	±	0.0325381	0.0100803	0.0185686
ILMN_1711462	MNS1	NO	5.82835	±	0.0556872	5.64631	±	0.0299666	5.89096	±	0.0409613	0.000314664	0.000837306
ILMN_1711516	ATP6V1A	NO	11.1209	±	0.134005	11.7963	±	0.0665291	10.8394	±	0.0724352	3.07e-10	3.5e-09
ILMN_1711542	CHMP4C	NO	6.92056	±	0.0436129	6.66735	±	0.0375998	6.92147	±	0.0376117	4.73e-06	1.93e-05
ILMN_1711608	SSBP2	NO	10.9466	±	0.0378594	10.943	±	0.0277433	11.1898	±	0.0272938	4.46e-08	2.85e-07
ILMN_1711662	ZP4	NO	5.56657	±	0.0440099	5.62784	±	0.0312661	5.45066	±	0.0447302	0.00655582	0.0126281
ILMN_1711826	SLC24A2	NO	6.92628	±	0.0739297	7.05967	±	0.0526413	6.76437	±	0.0742954	0.00038502	0.00100311
ILMN_1711886	ALG3	NO	6.37627	±	0.0627383	6.57674	±	0.0297273	6.51241	±	0.0365446	0.0029051	0.00611479
ILMN_1711894	MYB	NO	6.56296	±	0.036888	6.3076	±	0.032588	6.5738	±	0.0319369	1.17e-07	6.75e-07
ILMN_1711910	DKFZp781N1041	NO	6.67849	±	0.0695087	6.92221	±	0.0541617	6.86486	±	0.0694078	0.00152854	0.00346534
ILMN_1711929	OR5AN1	NO	5.6177	±	0.0385886	5.53308	±	0.0377307	5.68114	±	0.0257646	0.0143827	0.025264
ILMN_1712027	RSBN1L	NO	6.22599	±	0.0853249	6.7742	±	0.0533595	6.34339	±	0.0704535	8.94e-08	5.32e-07
ILMN_1712035	TMEM115	NO	10.0139	±	0.0531289	9.92219	±	0.0676163	9.80257	±	0.0437535	0.021719	0.0362584
ILMN_1712066	EXPH5	NO	5.51389	±	0.0481835	5.70904	±	0.03279	5.47683	±	0.041507	0.000130666	0.000381651
ILMN_1712088	CLYBL	NO	7.04268	±	0.122696	7.82562	±	0.0629237	7.23761	±	0.0529228	3.62e-09	3.06e-08
ILMN_1712095	FOXO4	YES	12.1649	±	0.0494521	11.9845	±	0.0431305	12.1157	±	0.0403451	0.00893961	0.016651
ILMN_1712112	RCAN1	NO	6.66271	±	0.0361626	6.42943	±	0.0335662	6.62705	±	0.0366012	1.84e-05	6.6e-05
ILMN_1712155	RPL6	NO	13.9725	±	0.0284837	14.0249	±	0.0407919	14.1554	±	0.0226937	4.79e-05	0.000156765
ILMN_1712161	BCOR	YES	5.54337	±	0.0451641	5.33401	±	0.0377445	5.43937	±	0.0370473	0.00103013	0.00243778
ILMN_1712283	WNT10B	NO	7.4451	±	0.0689605	7.36308	±	0.0447322	7.54006	±	0.0644313	0.0148889	0.0260188
ILMN_1712308	FSTL4	NO	5.3335	±	0.041884	5.23375	±	0.0287874	5.21363	±	0.0236397	0.0211514	0.035431
ILMN_1712312	RAB11A	NO	10.5335	±	0.0544727	10.3707	±	0.0498647	10.539	±	0.0459195	0.00258594	0.00553514
ILMN_1712320	DDX50	NO	4.97194	±	0.031502	5.10633	±	0.0299109	4.94989	±	0.0210092	0.00033664	0.000889102
ILMN_1712357	HNRPK	NO	6.56102	±	0.0363648	6.39472	±	0.027987	6.65544	±	0.041718	1.83e-06	8.21e-06
ILMN_1712360	WISP3	NO	5.98418	±	0.0489477	6.24258	±	0.0512523	5.97253	±	0.0563634	3.28e-05	0.000112094
ILMN_1712390	CUTA	NO	12.8437	±	0.0381626	12.7488	±	0.0345488	12.8905	±	0.0304042	3.62e-06	1.52e-05
ILMN_1712396	GJD2	NO	6.56962	±	0.0460033	6.29238	±	0.0297588	6.53434	±	0.036365	8.74e-07	4.23e-06
ILMN_1712430	ATP5G1	NO	6.77132	±	0.0573648	6.65365	±	0.0394321	6.86065	±	0.0544016	0.0134371	0.023806
ILMN_1712455	RBM4	NO	6.81057	±	0.0387431	6.66547	±	0.0281286	6.7601	±	0.0275243	0.00662013	0.0127359
ILMN_1712457	PDC	NO	5.5129	±	0.0408551	5.34868	±	0.0239848	5.45765	±	0.0379398	0.00407826	0.00828092
ILMN_1712487	LGTN	NO	9.18049	±	0.0697185	8.99982	±	0.0467431	9.47599	±	0.0436006	8.15e-11	1.08e-09
ILMN_1712537	NODAL	NO	7.02472	±	0.0784353	6.90801	±	0.052475	6.40319	±	0.0735043	1.8e-10	2.2e-09
ILMN_1712707	ABHD8	NO	11.0012	±	0.0619809	10.9645	±	0.0535862	10.6966	±	0.0505629	0.000143497	0.000413132
ILMN_1712718	BPNT1	NO	8.85265	±	0.072044	9.00173	±	0.042439	8.54264	±	0.0546849	7.79e-09	6.02e-08
ILMN_1712766	ERGIC2	NO	5.17758	±	0.0544456	5.46896	±	0.0428936	5.06648	±	0.0298824	9.3e-10	9.3e-09
ILMN_1712912	SLC10A7	NO	5.54367	±	0.0366996	5.36613	±	0.031756	5.578	±	0.0445108	0.000270015	0.000728349
ILMN_1712950	PFN1	NO	7.26887	±	0.0753515	6.85035	±	0.0264034	7.19573	±	0.0338077	4.92e-08	3.1e-07
ILMN_1712959	DUSP2	NO	6.93278	±	0.0713719	6.69749	±	0.0251679	6.94715	±	0.0397962	0.00037717	0.000985855
ILMN_1712975	YIF1A	NO	11.7058	±	0.0442208	11.4912	±	0.0347028	11.5795	±	0.0363095	2.75e-05	9.58e-05
ILMN_1713006	CDC34	NO	7.03117	±	0.059406	6.95404	±	0.0273618	6.85119	±	0.0315218	0.0107426	0.0196227
ILMN_1713088	MSI2	NO	5.73243	±	0.0646161	6.2013	±	0.0408195	5.59839	±	0.0449021	1.58e-12	3.5e-11
ILMN_1713161	USP16	NO	5.78383	±	0.0747965	6.01247	±	0.0625049	5.64927	±	0.0459567	0.000230819	0.000633821
ILMN_1713174	TCP11L1	NO	7.51017	±	0.0561232	7.20895	±	0.0261862	7.49243	±	0.0348806	3.44e-08	2.26e-07
ILMN_1713290	GLT8D1	NO	5.35048	±	0.0399149	5.51778	±	0.024428	5.45073	±	0.0329632	0.00241928	0.00522133
ILMN_1713402	FAM160A2	NO	7.97878	±	0.0545854	7.95939	±	0.0434431	8.40992	±	0.0583813	2.18e-11	3.39e-10
ILMN_1713422	ST18	NO	5.31871	±	0.0417603	5.21137	±	0.0308868	5.3242	±	0.0297456	0.0291962	0.0469611
ILMN_1713482	CWC15	NO	11.427	±	0.0938239	11.1597	±	0.0728745	11.4908	±	0.0756912	1.88e-05	6.73e-05
ILMN_1713486	RNF25	NO	6.31581	±	0.0634821	6.07003	±	0.0304233	6.32704	±	0.0389726	6.45e-05	0.000204297
ILMN_1713529	SEMA6A	NO	10.7045	±	0.0532086	10.467	±	0.0487228	10.556	±	0.0677402	0.000127323	0.000373365
ILMN_1713603	PRKCB1	NO	6.41904	±	0.140962	6.9692	±	0.098081	5.49469	±	0.07679	2.66e-16	2.46e-14
ILMN_1713636	S100A6	NO	9.71803	±	0.0690385	9.54988	±	0.0588062	9.75118	±	0.0515925	0.00679849	0.013019
ILMN_1713682	FBXO11	NO	11.2343	±	0.0521593	11.2865	±	0.0454053	11.342	±	0.050066	0.0289237	0.0465821
ILMN_1713706	ZNF786	NO	8.56419	±	0.0860251	8.41149	±	0.06008	8.10753	±	0.0552587	6.8e-07	3.34e-06
ILMN_1713731	ALOX12	NO	5.90328	±	0.0322486	5.70993	±	0.0244954	5.83506	±	0.0476176	0.00105036	0.00248102
ILMN_1713756	GLUD1	NO	7.65115	±	0.147906	8.53529	±	0.0496647	7.67625	±	0.0693721	2.88e-10	3.31e-09
ILMN_1713833	PECI	NO	5.29691	±	0.0466829	5.15026	±	0.0345234	5.22298	±	0.0269889	0.024681	0.0406589
ILMN_1713846	PPM1H	NO	7.50125	±	0.0767828	7.47515	±	0.0657805	7.77745	±	0.0593411	0.000867329	0.00208938
ILMN_1713873	THSD7B	NO	6.81644	±	0.0545972	6.54381	±	0.0236427	6.76843	±	0.0428722	1.57e-05	5.76e-05
ILMN_1713901	KDELR3	NO	5.28054	±	0.0421949	5.57581	±	0.0309222	5.32945	±	0.0326728	3.44e-08	2.26e-07
ILMN_1713983	FLJ41766	NO	6.66803	±	0.0351764	6.50981	±	0.0306404	6.57301	±	0.0396796	0.00774113	0.0146124
ILMN_1714082	CMAS	NO	10.5608	±	0.050566	10.6898	±	0.0443793	10.7395	±	0.0414681	0.00729648	0.0138588
ILMN_1714108	TP53INP1	NO	7.19102	±	0.060913	6.94164	±	0.0169964	7.21815	±	0.031716	3.58e-06	1.5e-05
ILMN_1714121	PRMT8	NO	8.52458	±	0.0872951	8.34248	±	0.0798403	8.62026	±	0.0694902	0.00329503	0.00682999
ILMN_1714158	PON2	NO	5.53523	±	0.0607643	5.89287	±	0.0557083	5.46116	±	0.0354297	7.85e-08	4.72e-07
ILMN_1714159	LUZP1	NO	14.0115	±	0.0319104	13.8961	±	0.0420989	13.6013	±	0.0327093	1.26e-13	3.78e-12
ILMN_1714172	MGC26733	NO	6.81566	±	0.0507889	6.55782	±	0.0316738	6.82818	±	0.0394979	6e-06	2.4e-05
ILMN_1714197	ACSS2	NO	11.4323	±	0.108376	11.0068	±	0.10649	11.0971	±	0.107039	0.000113704	0.000336868
ILMN_1714253	AGRP	NO	7.94714	±	0.066265	7.48084	±	0.0268302	7.91477	±	0.0387655	2.18e-11	3.39e-10
ILMN_1714335	RDH10	NO	5.21883	±	0.0347309	5.4618	±	0.0359142	5.22016	±	0.0402682	5.58e-06	2.24e-05
ILMN_1714364	PTK2	NO	12.4759	±	0.0378006	12.381	±	0.0261733	12.6416	±	0.0287192	4.72e-10	5.07e-09
ILMN_1714401	SNX27	NO	13.1821	±	0.0337824	13.0963	±	0.0372139	13.0771	±	0.0357609	0.0307913	0.0491868
ILMN_1714412	ZNF292	NO	5.77372	±	0.0538703	5.61075	±	0.0199119	5.84941	±	0.0430113	0.000172555	0.000487903
ILMN_1714433	MARCKSL1	NO	8.65927	±	0.0563428	8.39018	±	0.0278225	9.06241	±	0.0473118	1.75e-17	2.43e-15
ILMN_1714444	KLF12	NO	5.21579	±	0.0302705	5.30471	±	0.0231932	5.17634	±	0.0294336	0.00488809	0.00974663
ILMN_1714522	CLMN	NO	7.78788	±	0.0651352	7.63349	±	0.0348305	7.53219	±	0.0338525	0.000191151	0.000535695
ILMN_1714600	NAV3	NO	7.5986	±	0.0696478	7.83196	±	0.044413	8.37271	±	0.0779225	1.48e-15	9.25e-14
ILMN_1714691	HOXD10	NO	5.88082	±	0.0603324	5.67324	±	0.0253372	5.8823	±	0.040051	0.000868948	0.00209271
ILMN_1714709	OLFM1	NO	13.5917	±	0.059939	13.8348	±	0.031082	13.4922	±	0.0341643	4.87e-07	2.46e-06
ILMN_1714717	TMEM34	NO	6.92108	±	0.0458455	6.72519	±	0.0412467	6.81391	±	0.0391101	0.00488141	0.00974173
ILMN_1714737	ASF1A	NO	6.43388	±	0.0945354	6.87774	±	0.0769629	6.43616	±	0.0858347	6.03e-06	2.41e-05
ILMN_1714759	CNIH4	NO	8.1707	±	0.0863404	8.40746	±	0.0363703	8.05702	±	0.0335776	0.000126165	0.00037046
ILMN_1714817	OR6K6	NO	5.35583	±	0.0410389	5.20689	±	0.0378282	5.36031	±	0.0234589	0.0015824	0.00357829
ILMN_1714850	HSGT1	NO	8.56421	±	0.089666	7.99869	±	0.0315212	8.57674	±	0.0387471	3.33e-11	4.9e-10
ILMN_1714952	ZNF703	NO	5.33582	±	0.0322313	5.24312	±	0.0263583	5.3602	±	0.0346665	0.0247412	0.0407429
ILMN_1714960	IQCH	NO	6.08041	±	0.0396768	5.83181	±	0.0287831	6.13631	±	0.0460302	1e-07	5.89e-07
ILMN_1715133	IVNS1ABP	NO	6.13121	±	0.0426503	6.05926	±	0.0387943	6.24774	±	0.0529135	0.0105843	0.0193841
ILMN_1715188	USP8	NO	5.99198	±	0.0356839	5.99802	±	0.0314269	5.88235	±	0.0349979	0.0300624	0.0482055
ILMN_1715189	LHX6	NO	9.84315	±	0.0725594	9.53171	±	0.0510586	10.0104	±	0.0560215	1.73e-10	2.12e-09
ILMN_1715203	DNAH7	NO	6.32191	±	0.0444408	6.36095	±	0.030397	6.50274	±	0.0415218	0.00169286	0.00379896
ILMN_1715273	PICALM	NO	6.80663	±	0.0982607	7.23584	±	0.0732117	6.83998	±	0.0708875	2.76e-05	9.61e-05
ILMN_1715551	GABRA3	YES	6.21907	±	0.0961934	6.47629	±	0.0917229	6.62079	±	0.0983364	0.000173638	0.00049081
ILMN_1715612	OTOP2	NO	5.25164	±	0.0336413	5.40303	±	0.0272794	5.31932	±	0.0325852	0.00423136	0.00854865
ILMN_1715616	PPIL5	NO	5.28928	±	0.0373295	5.38135	±	0.0337009	5.24326	±	0.0279235	0.0143532	0.0252271
ILMN_1715715	CEBPA	NO	8.35189	±	0.0662759	8.08699	±	0.0437903	8.3259	±	0.055908	0.000508544	0.00129038
ILMN_1715742	SLC22A1	NO	7.0888	±	0.0599085	6.87459	±	0.0323441	7.04911	±	0.0350886	0.00186705	0.00414066
ILMN_1715789	DOCK1	NO	5.17526	±	0.0304582	5.34007	±	0.0412527	5.08091	±	0.0259079	2.7e-06	1.17e-05
ILMN_1715864	NHS	YES	5.6521	±	0.0750009	6.02532	±	0.0591168	5.44846	±	0.0379122	6.2e-09	4.91e-08
ILMN_1715885	PTPN22	NO	5.34273	±	0.0445538	5.2304	±	0.0296938	5.37964	±	0.0359665	0.0141476	0.0249171
ILMN_1715968	MLL4	NO	5.60209	±	0.0418443	5.85997	±	0.0400217	5.65776	±	0.046699	0.000118373	0.000349553
ILMN_1715984	GREB1	NO	5.28595	±	0.0328991	5.17959	±	0.0311998	5.18695	±	0.0231803	0.0238375	0.0394308
ILMN_1716041	GTF2A1L	NO	5.0663	±	0.0298209	5.08039	±	0.022007	4.97725	±	0.0168707	0.00514449	0.0102003
ILMN_1716071	PAQR3	NO	7.68024	±	0.157056	8.40123	±	0.0711855	7.93565	±	0.0957885	1.24e-05	4.67e-05
ILMN_1716176	RARA	NO	5.60797	±	0.0381424	5.42545	±	0.0292967	5.61215	±	0.0435652	0.000330507	0.000874731
ILMN_1716272	KBTBD8	NO	8.51192	±	0.0652749	8.71506	±	0.0533406	8.78554	±	0.0705008	0.000111842	0.00033215
ILMN_1716309	EGFL6	YES	7.81132	±	0.0689517	7.4831	±	0.0270233	7.75244	±	0.025699	1.34e-06	6.2e-06
ILMN_1716384	ATL2	NO	9.0512	±	0.0653554	8.73616	±	0.043313	8.98775	±	0.034253	6.68e-06	2.65e-05
ILMN_1716397	LAYN	NO	6.44971	±	0.083721	6.57604	±	0.0779731	6.19097	±	0.0662911	1.77e-05	6.41e-05
ILMN_1716441	SNORD4A	NO	5.17257	±	0.0417837	5.03251	±	0.0325369	5.19571	±	0.028316	0.00271611	0.00576361
ILMN_1716446	BCL10	NO	5.76202	±	0.0728985	6.28759	±	0.0692143	5.66197	±	0.0508923	2.53e-10	2.96e-09
ILMN_1716507	EPB41L1	NO	6.16746	±	0.0489711	6.33382	±	0.0381998	6.27089	±	0.0423844	0.0277128	0.0449508
ILMN_1716553	KIF23	NO	5.45223	±	0.0326369	5.30516	±	0.0279014	5.50115	±	0.0343125	8.05e-05	0.000248645
ILMN_1716564	INTU	NO	7.38298	±	0.0888378	7.54796	±	0.0580952	7.73825	±	0.0500836	0.000222096	0.000612146
ILMN_1716583	NME7	NO	8.75819	±	0.12754	8.96687	±	0.0985743	9.18327	±	0.0892591	8.15e-06	3.18e-05
ILMN_1716596	NSMAF	NO	6.41626	±	0.10673	7.16976	±	0.0356414	6.09615	±	0.0347994	1.74e-18	3.42e-16
ILMN_1716616	MARVELD3	NO	8.0499	±	0.0811128	7.54032	±	0.0285279	7.96242	±	0.0453062	3.55e-09	3e-08
ILMN_1716790	APBB2	NO	5.082	±	0.034373	5.20274	±	0.0307031	5.11548	±	0.0317041	0.0225856	0.0375987
ILMN_1716815	CEACAM1	NO	5.49625	±	0.0546466	5.96433	±	0.0406485	5.62609	±	0.0574765	2.17e-08	1.49e-07
ILMN_1716822	KRTAP9-8	NO	5.39142	±	0.0436339	5.23445	±	0.0265557	5.36318	±	0.0211559	0.00164418	0.00370379
ILMN_1716862	PPM1B	NO	12.2406	±	0.0683137	12.5867	±	0.050564	12.0485	±	0.0503386	8.63e-12	1.54e-10
ILMN_1716922	DHX16	NO	10.1409	±	0.0685041	9.8275	±	0.0572434	10.237	±	0.0391693	2.65e-07	1.42e-06
ILMN_1717101	MINK1	NO	7.41423	±	0.074353	7.08601	±	0.0236559	7.28809	±	0.0278493	1.33e-05	4.94e-05
ILMN_1717125	OR10A6	NO	5.30911	±	0.0308264	5.20966	±	0.0266062	5.32887	±	0.029675	0.0103337	0.0189762
ILMN_1717165	IGBP1	YES	10.1835	±	0.0433826	9.91666	±	0.0361079	10.1815	±	0.039002	2.41e-09	2.14e-08
ILMN_1717180	MTMR6	NO	7.89757	±	0.0557347	7.51743	±	0.029753	7.77263	±	0.0371526	4e-08	2.59e-07
ILMN_1717207	MMP25	NO	6.98389	±	0.0414501	6.66739	±	0.0274956	6.90019	±	0.0330062	1.31e-08	9.47e-08
ILMN_1717234	CAST	NO	5.47387	±	0.0531971	5.56041	±	0.0375067	5.36921	±	0.0365865	0.00632943	0.0122346
ILMN_1717294	PTPN3	NO	9.13598	±	0.0579745	9.02575	±	0.0604354	9.38333	±	0.0496395	1.04e-07	6.06e-07
ILMN_1717334	VAV1	NO	6.50143	±	0.0361527	6.35673	±	0.0325222	6.49591	±	0.0338789	0.00197221	0.00435303
ILMN_1717357	AIFM1	YES	7.28962	±	0.0547967	7.08586	±	0.0293386	7.16735	±	0.0366967	0.00139447	0.00319576
ILMN_1717393	PTCHD1	YES	5.5069	±	0.0681482	6.00433	±	0.0772025	6.0271	±	0.0588493	1.36e-08	9.82e-08
ILMN_1717434	DFNB31	NO	5.385	±	0.0223341	5.38678	±	0.0215881	5.50224	±	0.0335854	0.00236875	0.00512351
ILMN_1717482	DKFZp686O1327	NO	5.93309	±	0.0475371	5.76149	±	0.0315297	5.94209	±	0.031586	0.000679782	0.00167729
ILMN_1717524	LIPT1	NO	5.32584	±	0.0379253	5.5447	±	0.0375615	5.46247	±	0.0287474	8.56e-05	0.000262813
ILMN_1717599	CNTN3	NO	5.96586	±	0.07335	6.59416	±	0.0531464	6.71079	±	0.0769563	1.64e-12	3.6e-11
ILMN_1717639	SIK1	NO	6.48936	±	0.0326671	6.51327	±	0.0279155	6.40385	±	0.0270703	0.0204943	0.0344673
ILMN_1717706	PLK2	NO	7.50669	±	0.0660567	7.86606	±	0.0498387	7.80306	±	0.0721833	6.97e-05	0.000218906
ILMN_1717722	PDZK3	NO	5.07874	±	0.0282264	5.11871	±	0.0335457	4.9961	±	0.0246801	0.0110156	0.0200425
ILMN_1717781	VPS11	NO	8.72803	±	0.0408796	8.58976	±	0.0359928	8.56681	±	0.0343876	0.00168342	0.00377968
ILMN_1717803	CDK5R2	NO	7.76784	±	0.0664609	7.41188	±	0.0498233	7.76538	±	0.0465296	5.86e-07	2.91e-06
ILMN_1717805	NOC4L	NO	6.85719	±	0.0501155	6.60836	±	0.0324776	6.91074	±	0.0398068	2.25e-06	9.89e-06
ILMN_1717868	CCT8	NO	7.18354	±	0.15704	8.17965	±	0.0874429	7.19799	±	0.0968711	3.73e-11	5.4e-10
ILMN_1717886	PKHD1L1	NO	6.67224	±	0.0376109	6.49599	±	0.0348006	6.62838	±	0.0340896	0.00253528	0.00544777
ILMN_1717900	ACTL7A	NO	5.02053	±	0.0244273	5.1102	±	0.0275051	4.98894	±	0.0267979	0.00584915	0.0114335
ILMN_1717923	KIAA1906	NO	5.96406	±	0.0330025	5.82807	±	0.0468762	5.99998	±	0.0504873	0.00503143	0.0100075
ILMN_1717925	SIGMAR1	NO	5.43372	±	0.0469055	5.58482	±	0.0392018	5.38479	±	0.0345969	0.00237113	0.00512741
ILMN_1717935	SPTA1	NO	6.54311	±	0.0451092	6.38795	±	0.0249634	6.65685	±	0.042554	4.93e-06	2.01e-05
ILMN_1718023	APEH	NO	10.7233	±	0.0511192	10.3553	±	0.0491797	10.6153	±	0.0443847	1.26e-07	7.23e-07
ILMN_1718142	TRIM42	NO	6.45354	±	0.030431	6.33396	±	0.0256966	6.3552	±	0.0316687	0.0116773	0.021068
ILMN_1718152	DEPDC7	NO	5.30046	±	0.0301578	5.37774	±	0.0245361	5.26402	±	0.0283818	0.0153929	0.0267728
ILMN_1718177	CYP20A1	NO	6.49872	±	0.0757271	6.83129	±	0.0598686	6.7347	±	0.0678626	0.000466329	0.00118906
ILMN_1718206	KIAA0100	NO	6.26081	±	0.0858771	6.67552	±	0.045095	6.22343	±	0.0570043	5.35e-07	2.68e-06
ILMN_1718265	ATG5	NO	6.29121	±	0.13691	6.81775	±	0.123901	6.15835	±	0.110646	1.18e-09	1.14e-08
ILMN_1718285	HOXC8	NO	5.08119	±	0.0246612	5.22065	±	0.0340259	5.07961	±	0.0247541	0.000591386	0.00147813
ILMN_1718331	MMP16	NO	6.17462	±	0.0501655	5.99018	±	0.0257258	6.17326	±	0.0329892	0.00040815	0.00105468
ILMN_1718558	PARP12	NO	7.91443	±	0.116353	8.17988	±	0.0598953	8.44562	±	0.0479806	7.41e-07	3.62e-06
ILMN_1718610	ARHGAP17	NO	8.19279	±	0.123605	8.0792	±	0.0795324	7.94453	±	0.106505	0.0203501	0.0342639
ILMN_1718629	NRIP1	NO	10.1849	±	0.0729169	10.2043	±	0.0582409	10.5051	±	0.0702718	1.9e-08	1.32e-07
ILMN_1718679	USP19	NO	6.20418	±	0.0306504	6.08785	±	0.0325307	6.27617	±	0.0391781	0.00046907	0.00119523
ILMN_1718706	ERAL1	NO	11.0175	±	0.0887039	10.7796	±	0.0798447	11.0155	±	0.0752757	0.00334217	0.00692122
ILMN_1718718	MKKS	NO	5.20651	±	0.034371	5.2892	±	0.0229705	5.11944	±	0.0314265	0.000348805	0.000918492
ILMN_1718805	PPP2R3A	NO	6.93474	±	0.057576	6.73658	±	0.0294882	6.96259	±	0.0357254	0.000329258	0.000871687
ILMN_1718830	NARG2	NO	5.4546	±	0.0842316	5.77377	±	0.0818146	5.24613	±	0.0531625	3.63e-07	1.89e-06
ILMN_1718831	TMEM57	NO	5.52746	±	0.0524704	5.7115	±	0.0262573	5.56893	±	0.0331802	0.00170374	0.00382144
ILMN_1718832	SPHAR	NO	8.51427	±	0.189324	9.55061	±	0.0494721	8.27048	±	0.0631167	5.5e-12	1.04e-10
ILMN_1718907	TSHZ1	NO	11.376	±	0.0788954	11.2281	±	0.059063	11.7526	±	0.0477076	6.22e-08	3.85e-07
ILMN_1718946	ADAM10	NO	5.26225	±	0.036238	5.4286	±	0.0290245	5.20342	±	0.0264314	4.63e-06	1.9e-05
ILMN_1718960	SERPINB8	NO	6.9155	±	0.0412712	6.7413	±	0.0289107	6.9218	±	0.0367708	0.000414441	0.00107026
ILMN_1718977	GADD45B	NO	9.84744	±	0.0704905	9.50028	±	0.0551146	9.61182	±	0.0504578	4.66e-05	0.000153154
ILMN_1718984	FCGBP	NO	7.2099	±	0.053829	7.01907	±	0.0262621	7.19179	±	0.0358439	0.00162991	0.00367633
ILMN_1718990	NFRKB	NO	5.80883	±	0.0445307	5.61895	±	0.018632	5.69224	±	0.0485359	0.00270041	0.00573441
ILMN_1719031	AMY2A	NO	5.98365	±	0.0530009	5.85571	±	0.0275872	5.99822	±	0.0382727	0.0260086	0.0425452
ILMN_1719203	DISC1	NO	6.42583	±	0.0785859	6.55117	±	0.0678455	6.30949	±	0.069554	0.000302233	0.000807141
ILMN_1719232	DGCR14	NO	6.00059	±	0.053969	5.75287	±	0.0274454	5.97051	±	0.0373015	2.74e-05	9.54e-05
ILMN_1719298	OR51E2	NO	6.78852	±	0.0473806	6.46839	±	0.0252437	6.80489	±	0.0320514	3.78e-10	4.17e-09
ILMN_1719392	FH	NO	7.36825	±	0.160917	8.26687	±	0.0556134	7.16053	±	0.0582007	6.99e-12	1.28e-10
ILMN_1719393	TRHR	NO	5.92401	±	0.0458651	5.70741	±	0.0338897	6.06831	±	0.0363688	8e-09	6.16e-08
ILMN_1719498	ABHD7	NO	7.31885	±	0.0763412	7.56695	±	0.0462648	7.05768	±	0.0348612	2.54e-08	1.72e-07
ILMN_1719533	PCDHGB4	NO	5.84058	±	0.0461491	5.53806	±	0.0296693	5.7162	±	0.0414719	3.32e-06	1.41e-05
ILMN_1719581	MYOM3	NO	6.2796	±	0.029014	6.11056	±	0.0329685	6.26756	±	0.0295242	0.000205345	0.000571673
ILMN_1719599	SYTL4	YES	5.61796	±	0.062182	6.05261	±	0.0382526	5.76663	±	0.0564696	1.58e-07	8.86e-07
ILMN_1719611	CCT6A	NO	6.19955	±	0.117403	6.73432	±	0.0967902	6.13026	±	0.0694681	1.35e-05	5.01e-05
ILMN_1719753	VGLL1	YES	6.59503	±	0.0360162	6.44403	±	0.0295849	6.63441	±	0.0470851	0.00122032	0.00283482
ILMN_1719792	PHLDB2	NO	5.27757	±	0.0373366	5.147	±	0.0279961	5.21615	±	0.0349256	0.0265865	0.0433224
ILMN_1719811	REM1	NO	5.01944	±	0.0294456	5.26013	±	0.0294515	5.00107	±	0.0221556	2.19e-10	2.6e-09
ILMN_1719864	PACS2	NO	5.6111	±	0.0569268	5.79979	±	0.0389895	5.63266	±	0.0420695	0.00180886	0.00402357
ILMN_1719905	TLR10	NO	5.77888	±	0.048257	5.55981	±	0.0286953	5.79982	±	0.0390269	2.09e-05	7.43e-05
ILMN_1719919	KLHL13	YES	5.50805	±	0.0430072	5.39617	±	0.0247734	5.51129	±	0.0278238	0.0226374	0.0376703
ILMN_1719975	HOXC4	NO	6.60818	±	0.0557999	6.29544	±	0.0280341	6.65682	±	0.0311501	1.66e-09	1.55e-08
ILMN_1719988	HAL	NO	5.42147	±	0.0417905	5.27813	±	0.0272503	5.37198	±	0.0319052	0.0110666	0.0201135
ILMN_1720027	ZNF23	NO	8.29742	±	0.0569736	8.29001	±	0.0466594	8.44687	±	0.0552551	0.000358054	0.000940609
ILMN_1720076	PVRL1	NO	5.25517	±	0.0262249	5.15365	±	0.029828	5.28947	±	0.0330138	0.00579919	0.0113459
ILMN_1720113	PTPRO	NO	7.3858	±	0.0775984	7.53759	±	0.0490602	7.95374	±	0.0597653	7.73e-11	1.03e-09
ILMN_1720241	TRIP12	NO	8.01974	±	0.143707	8.89927	±	0.0599472	8.03335	±	0.0544917	4.68e-11	6.59e-10
ILMN_1720270	CDR2	NO	6.87409	±	0.12424	7.30075	±	0.122019	6.80251	±	0.131972	5.03e-09	4.09e-08
ILMN_1720285	ESD	NO	11.8691	±	0.0439083	11.7202	±	0.0323717	12.1157	±	0.0343337	9.55e-14	2.99e-12
ILMN_1720373	SLC7A5	NO	8.29733	±	0.0726729	8.42858	±	0.0579126	8.19759	±	0.0685596	0.00829928	0.015573
ILMN_1720422	G3BP2	NO	5.72383	±	0.0822754	6.4024	±	0.0690689	5.5767	±	0.0329107	1.93e-14	7.53e-13
ILMN_1720440	HELQ	NO	7.27004	±	0.0849623	7.62584	±	0.0514721	7.51345	±	0.078607	8.46e-05	0.00026008
ILMN_1720452	LONRF3	YES	5.56593	±	0.040023	5.83452	±	0.0271076	5.68646	±	0.0487433	3.02e-05	0.000104104
ILMN_1720496	GUCY1A2	NO	6.98159	±	0.0739011	7.11688	±	0.0243434	7.36548	±	0.043334	9.97e-08	5.85e-07
ILMN_1720498	TMEM120B	NO	5.09786	±	0.0286268	5.14114	±	0.0239305	5.03954	±	0.0217595	0.0212716	0.0356054
ILMN_1720501	ABCA9	NO	6.61703	±	0.0603342	6.26631	±	0.0284209	6.64012	±	0.0334407	1.44e-09	1.36e-08
ILMN_1720511	LRRN1	NO	9.52811	±	0.0668521	9.47251	±	0.0539104	10.2604	±	0.0555184	8.27e-18	1.28e-15
ILMN_1720513	SETBP1	NO	7.02269	±	0.0963308	7.35142	±	0.0591925	7.05228	±	0.0743783	1.45e-05	5.35e-05
ILMN_1720717	TRIM72	NO	6.42771	±	0.0471667	6.27832	±	0.032355	6.38401	±	0.0382413	0.0256116	0.0419888
ILMN_1720799	TECR	NO	10.426	±	0.107952	9.80074	±	0.104148	10.3797	±	0.0989956	2e-08	1.39e-07
ILMN_1720988	ABI2	NO	5.54623	±	0.0423962	5.58759	±	0.0239747	5.67401	±	0.0344946	0.0272121	0.044236
ILMN_1720994	HPS4	NO	6.17047	±	0.0445644	5.95052	±	0.0298409	6.20379	±	0.0315741	1.45e-06	6.65e-06
ILMN_1720996	SLC12A2	NO	6.4362	±	0.0717059	6.52981	±	0.0821562	6.17299	±	0.0496166	6.64e-05	0.000209386
ILMN_1721024	SRFBP1	NO	8.35193	±	0.0555056	8.58548	±	0.0375836	8.26352	±	0.0341824	1.55e-06	7.02e-06
ILMN_1721027	KCNK4	NO	10.5888	±	0.0797624	10.0552	±	0.0601685	9.78681	±	0.053082	8.59e-14	2.71e-12
ILMN_1721081	SP4	NO	5.48694	±	0.0662857	6.02264	±	0.052266	5.47756	±	0.0409786	3.26e-11	4.82e-10
ILMN_1721128	TOMM34	NO	12.8093	±	0.0363987	12.5297	±	0.0399188	12.7116	±	0.0378541	4.88e-07	2.46e-06
ILMN_1721134	TGM1	NO	7.69043	±	0.0598871	7.33119	±	0.0255783	7.7469	±	0.0377707	5.35e-12	1.01e-10
ILMN_1721136	H6PD	NO	5.92727	±	0.0480342	5.75809	±	0.0285243	5.93184	±	0.0473272	0.00342005	0.00706268
ILMN_1721283	HSPB6	NO	5.17912	±	0.0380396	5.43443	±	0.0231853	5.20503	±	0.0330826	8.88e-08	5.29e-07
ILMN_1721325	CERK	NO	6.90467	±	0.0446222	6.72609	±	0.0267737	6.93739	±	0.0429715	0.000307447	0.000820075
ILMN_1721333	AURKC	NO	4.98879	±	0.0262103	5.11543	±	0.0320531	4.9638	±	0.0276576	0.000768457	0.00187157
ILMN_1721360	FBXO27	NO	8.8575	±	0.100132	8.50667	±	0.0760767	8.53606	±	0.0729087	4.53e-05	0.000149282
ILMN_1721392	PTPRQ	NO	6.60301	±	0.0426417	6.50292	±	0.0331183	6.63882	±	0.0237672	0.0137818	0.0243582
ILMN_1721429	HS6ST3	NO	5.46812	±	0.0356064	5.55027	±	0.0269426	5.40403	±	0.0358088	0.00800228	0.0150732
ILMN_1721523	B3GNT7	NO	5.22957	±	0.0303334	5.16447	±	0.0324231	5.28866	±	0.0289498	0.0213708	0.0357549
ILMN_1721540	NWD1	NO	8.51658	±	0.079082	8.6404	±	0.0458845	8.16908	±	0.0605073	4.44e-08	2.84e-07
ILMN_1721626	ARID5B	NO	9.32742	±	0.09587	9.52991	±	0.0998888	9.62771	±	0.0912161	0.000638592	0.00158671
ILMN_1721629	ZNF654	NO	5.70916	±	0.0571217	6.05333	±	0.0688021	5.82417	±	0.0668469	1.24e-05	4.67e-05
ILMN_1721703	PNN	NO	8.66816	±	0.089527	8.9777	±	0.06844	8.52022	±	0.058516	2.31e-05	8.15e-05
ILMN_1721758	ID4	NO	5.59485	±	0.143178	6.67675	±	0.0747614	5.48129	±	0.0491173	2.68e-14	9.96e-13
ILMN_1721769	FBLN2	NO	4.95281	±	0.0274103	5.03839	±	0.029218	4.88552	±	0.0194089	0.000469153	0.00119523
ILMN_1721818	CLDN10	NO	11.649	±	0.0584657	11.5898	±	0.0506547	11.4355	±	0.0629019	3.56e-05	0.000120442
ILMN_1721926	UGT2A1	NO	6.75282	±	0.0512619	6.55024	±	0.0261664	6.68915	±	0.0428252	0.00198617	0.00437838
ILMN_1721963	MEN1	NO	5.37936	±	0.0350994	5.47932	±	0.0223851	5.36451	±	0.0279804	0.0103256	0.0189653
ILMN_1721968	NOVA1	NO	6.35066	±	0.0933921	6.52344	±	0.0734774	6.18792	±	0.0677969	1.16e-05	4.36e-05
ILMN_1722022	MAGEE1	NO	6.92892	±	0.0457582	6.77008	±	0.0220465	6.90725	±	0.0364758	0.00417962	0.00845958
ILMN_1722025	CPEB4	NO	8.26513	±	0.0711332	7.87245	±	0.0317457	8.17857	±	0.0298932	1.12e-07	6.49e-07
ILMN_1722034	KIAA1586	NO	6.11192	±	0.093308	6.52636	±	0.0501003	6.0757	±	0.0503682	6.86e-06	2.72e-05
ILMN_1722045	ARSB	NO	5.59756	±	0.0489385	5.43632	±	0.0334652	5.5607	±	0.0357537	0.0139499	0.0246306
ILMN_1722089	RNF217	NO	5.59634	±	0.063315	5.99183	±	0.0726796	5.73073	±	0.0712921	1.2e-05	4.51e-05
ILMN_1722127	RAD54B	NO	7.37502	±	0.049992	7.15956	±	0.0292591	7.28605	±	0.0534285	0.00380078	0.00776379
ILMN_1722239	TIMM8A	YES	6.42309	±	0.18772	7.67178	±	0.0508024	5.98205	±	0.0605147	1.18e-16	1.23e-14
ILMN_1722276	PAFAH1B1	NO	9.45689	±	0.0623223	9.78105	±	0.0750842	9.60951	±	0.0598393	0.000539364	0.00136105
ILMN_1722279	DMD	YES	5.72506	±	0.0480944	5.43163	±	0.0271365	5.66043	±	0.0349483	2.83e-07	1.51e-06
ILMN_1722294	CPNE8	NO	6.22531	±	0.0852763	6.83178	±	0.0779483	6.74698	±	0.0954757	9.48e-09	7.13e-08
ILMN_1722329	CASQ2	NO	6.89162	±	0.0735002	7.29266	±	0.0409074	7.45979	±	0.0772747	6.97e-08	4.24e-07
ILMN_1722423	SHPRH	NO	7.41888	±	0.11162	7.47712	±	0.0623293	7.75691	±	0.0812251	0.0010847	0.00255327
ILMN_1722445	MC4R	NO	5.49198	±	0.0448111	5.49896	±	0.0232362	5.78362	±	0.0391654	3.57e-08	2.33e-07
ILMN_1722491	APRT	NO	9.37522	±	0.107494	9.15927	±	0.087387	10.0049	±	0.0686843	2e-14	7.77e-13
ILMN_1722559	NEUROD6	NO	9.40911	±	0.0639412	9.00581	±	0.0553953	9.90268	±	0.0514163	2.54e-18	4.5e-16
ILMN_1722642	REEP3	NO	5.06553	±	0.0301794	5.21822	±	0.0308418	5.00521	±	0.0228418	3.45e-06	1.46e-05
ILMN_1722695	CPLX2	NO	6.8013	±	0.0402178	6.69016	±	0.0317653	6.82627	±	0.0366731	0.00925281	0.0171946
ILMN_1722713	FBLN1	NO	6.31079	±	0.0420648	6.08151	±	0.0333944	6.29149	±	0.0298603	8.43e-06	3.28e-05
ILMN_1722718	BMP2	NO	6.61119	±	0.0288006	6.54784	±	0.0229249	6.48346	±	0.0324599	0.00324163	0.00673275
ILMN_1722752	MGC3032	NO	5.3995	±	0.0438569	5.23325	±	0.0348724	5.39924	±	0.0336575	0.00232888	0.00505209
ILMN_1722781	EGR3	NO	7.36098	±	0.14296	7.9996	±	0.0974034	7.09793	±	0.135753	2.52e-10	2.94e-09
ILMN_1722789	THEG	NO	6.68619	±	0.0411078	6.55173	±	0.027321	6.71009	±	0.034568	0.00153442	0.0034769
ILMN_1722820	KDELR3	NO	6.35551	±	0.0943068	7.01545	±	0.0427782	6.47269	±	0.0533133	3.25e-11	4.81e-10
ILMN_1722829	HLF	NO	5.56599	±	0.0401203	5.77358	±	0.0335273	5.71471	±	0.0483943	0.000863772	0.00208194
ILMN_1722831	KCNH2	NO	6.45047	±	0.0630072	6.02519	±	0.0250939	6.60301	±	0.0414731	7.28e-14	2.38e-12
ILMN_1722838	MRPL46	NO	7.50593	±	0.0576566	7.58765	±	0.0461006	7.36591	±	0.040671	0.00114349	0.00267742
ILMN_1722872	MYH9	NO	11.5682	±	0.0618578	11.7102	±	0.0685408	11.3606	±	0.0808187	1.31e-06	6.08e-06
ILMN_1722898	SFRP2	NO	7.12554	±	0.0923954	7.39695	±	0.0454727	7.01832	±	0.0559137	7.93e-05	0.00024536
ILMN_1722900	EIF4A1	NO	8.75668	±	0.0696067	9.02598	±	0.0337364	8.92861	±	0.0463989	0.000947247	0.00226526
ILMN_1722953	USP47	NO	6.78338	±	0.113002	7.55558	±	0.033248	6.58091	±	0.0555462	7.22e-15	3.28e-13
ILMN_1723020	MAP3K1	NO	9.14384	±	0.0863829	9.49054	±	0.0504179	8.98272	±	0.0452627	3.98e-08	2.57e-07
ILMN_1723087	MDK	NO	5.44643	±	0.0498403	5.56657	±	0.0268546	5.3573	±	0.0326523	0.000751279	0.00183276
ILMN_1723092	CRB3	NO	6.06537	±	0.0516868	5.94042	±	0.0285953	6.11082	±	0.035054	0.00585767	0.0114477
ILMN_1723117	IPO9	NO	6.34823	±	0.0397705	6.56167	±	0.0326238	6.46748	±	0.035466	8.79e-05	0.00026906
ILMN_1723141	OTUD1	NO	5.99379	±	0.0950216	6.27545	±	0.123404	6.17428	±	0.116901	0.00451863	0.00907725
ILMN_1723212	SFRS3	NO	7.20249	±	0.111655	7.86905	±	0.0743516	7.26235	±	0.0937075	2.8e-07	1.49e-06
ILMN_1723300	FAM70B	NO	7.66216	±	0.0532163	7.51428	±	0.0358697	7.61136	±	0.0330756	0.0246392	0.0406202
ILMN_1723505	KIAA0514	NO	5.2537	±	0.0320676	5.1672	±	0.0268406	5.33133	±	0.0429981	0.00511666	0.0101474
ILMN_1723536	USP33	NO	6.35771	±	0.121267	6.86586	±	0.0663323	6.1457	±	0.0688623	6.82e-08	4.16e-07
ILMN_1723625	MAP4K2	NO	10.9134	±	0.0662419	10.4849	±	0.0623087	10.8081	±	0.0541463	6.89e-07	3.38e-06
ILMN_1723662	ABHD2	NO	8.18805	±	0.055034	7.8178	±	0.0316757	8.1162	±	0.0392888	2.05e-08	1.42e-07
ILMN_1723706	GRAMD4	NO	6.82004	±	0.085639	7.09745	±	0.050661	6.91689	±	0.0793933	0.00928425	0.0172313
ILMN_1723743	ROM1	NO	8.34226	±	0.0987326	7.82303	±	0.0432213	8.29965	±	0.0369628	4.56e-08	2.9e-07
ILMN_1723768	NLRX1	NO	7.84405	±	0.0595587	7.88626	±	0.0414197	8.14227	±	0.0383471	1.5e-05	5.52e-05
ILMN_1723794	UNG2	NO	6.71867	±	0.0491513	6.50447	±	0.0228917	6.78037	±	0.0273404	1.37e-07	7.76e-07
ILMN_1723837	SLC6A17	NO	8.75435	±	0.0883883	8.50926	±	0.0570732	9.06712	±	0.0617041	1.92e-10	2.31e-09
ILMN_1723910	WIT-1	NO	5.05903	±	0.0326177	5.18083	±	0.0353904	5.01018	±	0.0250048	0.000862771	0.0020801
ILMN_1723962	LXN	NO	5.45196	±	0.0473293	5.64378	±	0.0357515	5.46882	±	0.0484842	0.00368314	0.00754438
ILMN_1723978	LGALS1	NO	10.8008	±	0.095589	10.1422	±	0.0935529	9.90797	±	0.114586	3.38e-15	1.74e-13
ILMN_1724138	KAT5	NO	6.66355	±	0.0597453	6.36197	±	0.0349082	6.59999	±	0.0327127	1.13e-05	4.28e-05
ILMN_1724145	CBX4	NO	9.75368	±	0.0649376	9.52658	±	0.0638831	9.76906	±	0.04795	0.00314824	0.006575
ILMN_1724293	KDELR2	NO	6.33444	±	0.088308	6.98592	±	0.0429054	6.36135	±	0.0494635	5.37e-13	1.36e-11
ILMN_1724352	SV2C	NO	5.98148	±	0.0511472	5.99555	±	0.0284226	5.75995	±	0.0402593	3.75e-06	1.57e-05
ILMN_1724396	GCG	NO	5.32657	±	0.0471778	5.19601	±	0.0238925	5.32893	±	0.0222047	0.00518243	0.0102709
ILMN_1724427	OR6N2	NO	5.00537	±	0.0271476	5.08308	±	0.0265686	4.97696	±	0.0246343	0.0140641	0.0247929
ILMN_1724437	GCAT	NO	5.5428	±	0.0583646	5.96938	±	0.0289509	5.4052	±	0.0375667	5.15e-15	2.51e-13
ILMN_1724490	PSPC1	NO	6.24888	±	0.0871275	6.80609	±	0.0602414	6.24396	±	0.0657548	4.88e-08	3.08e-07
ILMN_1724493	LYSMD2	NO	6.10283	±	0.0920987	6.80111	±	0.0589532	5.97117	±	0.0557942	3.46e-13	9.24e-12
ILMN_1724497	ABI2	NO	9.99334	±	0.0695961	10.1004	±	0.0522814	10.2252	±	0.0455496	0.000418544	0.00107902
ILMN_1724504	SETD3	NO	13.3757	±	0.0274488	13.318	±	0.0241319	13.4628	±	0.0217057	0.000137614	0.000398787
ILMN_1724544	PPP4R1	NO	6.63265	±	0.128535	7.45123	±	0.0509097	6.64152	±	0.0498414	1.36e-11	2.26e-10
ILMN_1724609	SLC2A8	NO	11.0898	±	0.0510374	10.8378	±	0.0404357	10.9331	±	0.0398165	7.27e-05	0.000227402
ILMN_1724659	CIZ1	NO	6.41377	±	0.0373428	6.24174	±	0.0260314	6.3748	±	0.0286388	0.000385794	0.00100451
ILMN_1724668	REPS2	YES	5.50616	±	0.0392381	5.42681	±	0.0268693	5.33075	±	0.031063	0.000897322	0.00215459
ILMN_1724669	RUNX1T1	NO	6.25414	±	0.0358379	6.04056	±	0.0172201	6.17829	±	0.0457489	1.31e-05	4.9e-05
ILMN_1724671	MAP6	NO	5.78357	±	0.0540435	5.88855	±	0.0469676	5.66899	±	0.0400184	0.00348948	0.00718929
ILMN_1724708	RAB33A	YES	8.81282	±	0.0498938	8.54795	±	0.0390438	8.84669	±	0.0343188	5.76e-09	4.61e-08
ILMN_1724718	NCK2	NO	9.29625	±	0.127892	9.98334	±	0.0481517	8.89852	±	0.0498749	5.27e-14	1.8e-12
ILMN_1724722	PARP10	NO	6.1311	±	0.0377029	5.99806	±	0.0255092	6.09627	±	0.036436	0.0169033	0.0290854
ILMN_1724734	UQCC	NO	5.06166	±	0.0243038	5.12476	±	0.0307591	5.0187	±	0.0213656	0.0183045	0.0312115
ILMN_1724825	PCBP2	NO	9.40478	±	0.0632429	9.19785	±	0.0468568	9.5969	±	0.0434574	3e-06	1.29e-05
ILMN_1724873	OR10T2	NO	5.67396	±	0.0329614	5.56937	±	0.0304907	5.76277	±	0.0358399	0.000499145	0.00126726
ILMN_1724907	NUDT3	NO	10.7352	±	0.050008	10.5998	±	0.0377636	10.8918	±	0.0387767	8.97e-06	3.47e-05
ILMN_1724931	NHEDC1	NO	6.60355	±	0.0385636	6.29649	±	0.032628	6.5055	±	0.0331377	6.66e-08	4.08e-07
ILMN_1724984	EIF2AK3	NO	6.08561	±	0.0509125	5.88378	±	0.0278424	6.04668	±	0.0394783	0.00140198	0.00321048
ILMN_1724986	WDR53	NO	6.73277	±	0.0222886	6.7913	±	0.0213849	6.62334	±	0.0287121	1.96e-05	7.01e-05
ILMN_1725090	CTHRC1	NO	8.52571	±	0.0343423	8.37393	±	0.0236039	8.47219	±	0.0247121	0.000393415	0.00102108
ILMN_1725105	EEF1E1	NO	11.4011	±	0.054336	11.2678	±	0.0432832	11.1701	±	0.0421518	3.09e-05	0.000105992
ILMN_1725121	XPO1	NO	6.57403	±	0.168031	7.64733	±	0.0603346	6.29033	±	0.0524494	2.62e-14	9.78e-13
ILMN_1725139	CA9	NO	5.91941	±	0.0409066	6.17945	±	0.0385827	6.05709	±	0.0362622	1.76e-05	6.37e-05
ILMN_1725193	IGFBP2	NO	6.6806	±	0.0567829	6.47645	±	0.0381561	6.50325	±	0.0451729	0.00323525	0.00672498
ILMN_1725244	HAT1	NO	6.05748	±	0.0985945	6.80828	±	0.0771644	6.01471	±	0.0653819	2.49e-12	5.14e-11
ILMN_1725271	GPR3	NO	6.77134	±	0.0454527	6.58467	±	0.0288395	6.75036	±	0.0400122	0.00063288	0.00157473
ILMN_1725297	AMPH	NO	6.26159	±	0.0337054	6.13264	±	0.0250294	6.3045	±	0.037792	0.00015864	0.000451879
ILMN_1725312	RASA1	NO	9.4975	±	0.122424	10.3044	±	0.0445103	9.47469	±	0.0563965	8.99e-12	1.59e-10
ILMN_1725338	CLDN23	NO	5.36911	±	0.0407249	5.61255	±	0.0295791	5.35867	±	0.0413991	1.89e-06	8.45e-06
ILMN_1725471	GK	YES	5.44729	±	0.0526005	5.7264	±	0.039167	5.37824	±	0.0365575	6.7e-08	4.1e-07
ILMN_1725485	RGS17	NO	6.88887	±	0.0629103	6.62646	±	0.0297743	6.89277	±	0.0468705	5.7e-05	0.000183558
ILMN_1725620	GGNBP2	NO	12.4918	±	0.0441301	12.2783	±	0.0454377	12.3425	±	0.0481001	3.92e-05	0.000131068
ILMN_1725642	SUMO3	NO	13.5919	±	0.0552707	13.8371	±	0.0775827	13.9634	±	0.0519098	5.45e-05	0.000176191
ILMN_1725644	UBE2D2	NO	5.17177	±	0.036737	5.33184	±	0.0329007	5.16153	±	0.0247783	0.000117761	0.000348148
ILMN_1725680	LRRC1	NO	7.3361	±	0.0686719	6.85327	±	0.0208527	7.32304	±	0.0346427	1.18e-12	2.69e-11
ILMN_1725686	OR52M1	NO	5.35102	±	0.0533102	5.22388	±	0.0274715	5.35134	±	0.0252993	0.0257045	0.0421099
ILMN_1725700	MOV10	NO	5.69134	±	0.0374242	5.79785	±	0.0384621	5.89777	±	0.0385293	0.000517524	0.00131129
ILMN_1725726	DHRS2	NO	6.61007	±	0.0341858	6.45284	±	0.0261637	6.57982	±	0.0337381	0.00116658	0.00272357
ILMN_1725870	UBE2U	NO	6.71571	±	0.0319544	6.48235	±	0.0314459	6.64906	±	0.0294166	2.26e-06	9.94e-06
ILMN_1725889	AFF2	YES	9.99831	±	0.065054	10.0945	±	0.0553926	10.1759	±	0.0482363	0.0206732	0.0347154
ILMN_1726025	ASXL1	NO	6.32331	±	0.0377928	6.42222	±	0.026003	6.51238	±	0.042528	0.00105357	0.00248775
ILMN_1726138	EI24	NO	7.56187	±	0.0519555	7.78858	±	0.0323741	7.62114	±	0.0347986	0.000281766	0.000757277
ILMN_1726153	MGC4677	NO	5.1911	±	0.025714	5.12267	±	0.0259261	5.30077	±	0.0310189	8.73e-05	0.000267491
ILMN_1726204	SCRG1	NO	9.4426	±	0.060419	9.3314	±	0.0444072	10.1381	±	0.0533515	1.11e-21	5.45e-19
ILMN_1726222	FLOT2	NO	12.8855	±	0.0517884	12.745	±	0.0430242	12.8057	±	0.0448729	0.0181906	0.0310352
ILMN_1726239	TBCA	NO	7.39025	±	0.190188	8.48048	±	0.072402	7.08136	±	0.0913696	1.25e-11	2.08e-10
ILMN_1726245	TGFBR2	NO	8.36737	±	0.103141	8.77695	±	0.0617677	8.59942	±	0.0696615	7.69e-06	3.02e-05
ILMN_1726306	HMBS	NO	8.47821	±	0.052174	8.29099	±	0.0364278	8.33075	±	0.0482689	0.00474624	0.00950317
ILMN_1726308	FAM10A4	NO	11.2863	±	0.0432027	11.0476	±	0.0307031	11.3436	±	0.0320049	2.05e-11	3.21e-10
ILMN_1726333	RALGAPA2	NO	6.92101	±	0.0511976	6.60026	±	0.0277338	6.93974	±	0.0420404	1.58e-08	1.12e-07
ILMN_1726342	BIN2	NO	4.88852	±	0.0221928	5.02229	±	0.0268614	4.94462	±	0.0182959	0.000419839	0.00108173
ILMN_1726368	ZNF135	NO	5.4479	±	0.0546724	5.72829	±	0.0348594	5.34518	±	0.0409288	2.43e-08	1.66e-07
ILMN_1726420	BSND	NO	6.57389	±	0.0497232	6.39662	±	0.0296447	6.54905	±	0.0237404	0.00115872	0.00270949
ILMN_1726456	SLC3A2	NO	6.53747	±	0.162051	7.00567	±	0.108054	6.16704	±	0.137457	3.21e-11	4.78e-10
ILMN_1726459	NPAS4	NO	9.98578	±	0.161846	9.69724	±	0.111822	10.8037	±	0.15146	1.03e-13	3.19e-12
ILMN_1726516	SCRIB	NO	9.618	±	0.0494125	9.4367	±	0.0580701	9.52224	±	0.0472141	0.0139765	0.0246629
ILMN_1726523	OR10G3	NO	5.25504	±	0.0391119	5.3046	±	0.0254847	5.16398	±	0.0235736	0.00471925	0.00945879
ILMN_1726547	MAP3K5	NO	6.23629	±	0.0473752	6.00502	±	0.0237827	6.28548	±	0.0425038	2.59e-06	1.12e-05
ILMN_1726549	GDPD2	YES	5.62333	±	0.0434626	5.63061	±	0.0344131	5.85788	±	0.042313	6.66e-05	0.000210154
ILMN_1726693	GTF2H1	NO	5.62908	±	0.0788481	6.13778	±	0.0525709	5.53449	±	0.0357615	3.45e-11	5.07e-10
ILMN_1726698	PSME1	NO	7.56648	±	0.0372451	7.4472	±	0.0195519	7.71409	±	0.0319483	6.42e-08	3.95e-07
ILMN_1726711	PENK	NO	6.53916	±	0.0465886	6.55812	±	0.0383609	6.71492	±	0.0409271	0.00711031	0.0135363
ILMN_1726743	MRPS30	NO	6.11645	±	0.0876896	6.70929	±	0.05292	6.00401	±	0.0570685	5.76e-11	7.93e-10
ILMN_1726755	COPS4	NO	11.1624	±	0.0673413	11.1698	±	0.0407284	11.4851	±	0.0426431	9.13e-08	5.42e-07
ILMN_1726798	UBXN10	NO	6.92481	±	0.0407945	6.77076	±	0.0269733	6.80189	±	0.0337958	0.003496	0.00719769
ILMN_1726839	DCUN1D5	NO	9.77885	±	0.0720584	9.91987	±	0.0663345	10.0434	±	0.0625634	0.00122554	0.00284546
ILMN_1726840	B3GALNT1	NO	6.71579	±	0.0390476	6.49335	±	0.034606	6.67738	±	0.0368633	6.84e-05	0.000215125
ILMN_1726906	AKT1S1	NO	5.95414	±	0.0503382	5.82769	±	0.0353173	6.08318	±	0.0452262	0.000140017	0.000404559
ILMN_1726928	TCEA3	NO	6.4594	±	0.0830665	7.17035	±	0.0398966	6.93991	±	0.0485696	2.92e-12	5.91e-11
ILMN_1727023	AMMECR1L	NO	8.17304	±	0.119542	8.8921	±	0.0449641	8.17145	±	0.0450209	2.42e-10	2.84e-09
ILMN_1727041	EWSR1	NO	12.7121	±	0.0508218	12.4954	±	0.0536593	12.6385	±	0.0529243	5.25e-06	2.12e-05
ILMN_1727073	MEA1	NO	8.80145	±	0.0799482	8.32934	±	0.0621781	8.84365	±	0.0722903	7.16e-09	5.57e-08
ILMN_1727107	REST	NO	6.86076	±	0.0423316	6.67316	±	0.0266959	6.76189	±	0.0300566	0.000584811	0.00146335
ILMN_1727173	SMARCD1	NO	5.71475	±	0.0483671	5.90274	±	0.0268793	5.65941	±	0.0447446	0.000110601	0.000328904
ILMN_1727194	CALU	NO	7.56465	±	0.0677037	7.90392	±	0.0451687	8.19438	±	0.0482126	2.85e-12	5.78e-11
ILMN_1727251	ACCN2	NO	5.11002	±	0.0250784	5.18802	±	0.028886	5.09129	±	0.0176911	0.0166546	0.0287021
ILMN_1727281	TAF6L	NO	7.65425	±	0.121926	8.21854	±	0.0790464	7.71591	±	0.103243	4.07e-08	2.63e-07
ILMN_1727309	FAM82A2	NO	9.09456	±	0.0623618	9.2289	±	0.0331707	9.37502	±	0.0374113	4.72e-07	2.4e-06
ILMN_1727332	ATPIF1	NO	7.76625	±	0.0726392	8.09432	±	0.038181	7.58177	±	0.0424623	5.85e-09	4.67e-08
ILMN_1727390	ATPAF2	NO	5.22461	±	0.0354254	5.42209	±	0.0316148	5.18403	±	0.0225221	2.19e-07	1.19e-06
ILMN_1727466	KCNMB4	NO	11.5992	±	0.0407386	11.7129	±	0.0407253	11.8709	±	0.0393306	5.62e-06	2.26e-05
ILMN_1727558	MRPL27	NO	5.9962	±	0.0403451	5.75681	±	0.029338	5.93143	±	0.0471561	0.000124984	0.000367237
ILMN_1727633	PVRL3	NO	11.7731	±	0.0857583	11.4338	±	0.0658323	10.9728	±	0.0875109	2.93e-16	2.62e-14
ILMN_1727738	RAB33B	NO	6.70106	±	0.17853	7.96597	±	0.0542207	6.47066	±	0.0631843	2.43e-15	1.38e-13
ILMN_1727740	SYNCRIP	NO	8.1895	±	0.0953671	8.82826	±	0.047774	7.91442	±	0.0352273	1.14e-15	7.43e-14
ILMN_1727778	NTNG1	NO	5.63448	±	0.0529143	6.02121	±	0.0419087	5.64456	±	0.0405723	3.69e-09	3.11e-08
ILMN_1727805	SYNGR1	NO	13.2314	±	0.0518859	13.026	±	0.0502807	13.3273	±	0.0356912	8.85e-06	3.43e-05
ILMN_1727813	BRP44	NO	12.1797	±	0.0220298	12.2015	±	0.0315097	12.0899	±	0.0288607	0.00663121	0.0127511
ILMN_1727840	SLC35B1	NO	12.4236	±	0.0417046	12.3079	±	0.0386128	12.6376	±	0.0379684	8.12e-10	8.21e-09
ILMN_1727992	FEZ1	NO	7.28936	±	0.095585	7.33639	±	0.0483026	7.02949	±	0.0758431	0.00259327	0.00554547
ILMN_1727996	BAG4	NO	8.00545	±	0.127954	7.49317	±	0.0823169	7.74845	±	0.0852731	1.58e-05	5.77e-05
ILMN_1728019	PML	NO	6.6905	±	0.0526997	6.46735	±	0.0230508	6.71114	±	0.034181	1.16e-05	4.37e-05
ILMN_1728047	AKR1A1	NO	12.1919	±	0.0311645	12.1247	±	0.0239655	12.3949	±	0.0294862	8.05e-10	8.15e-09
ILMN_1728055	ASTL	NO	6.94058	±	0.0432132	6.77675	±	0.029286	6.89081	±	0.0387747	0.00475616	0.00951339
ILMN_1728067	OR2F1	NO	5.19962	±	0.0303227	5.28084	±	0.0331244	5.1606	±	0.0276951	0.022884	0.038024
ILMN_1728132	LDHB	NO	11.2729	±	0.129538	11.9468	±	0.0444161	10.6771	±	0.04762	3.53e-17	4.35e-15
ILMN_1728180	CROP	NO	5.04603	±	0.021866	5.06753	±	0.0274565	4.95255	±	0.0225049	0.00335837	0.00695151
ILMN_1728202	TMEM22	NO	9.60703	±	0.0830383	9.70464	±	0.0546749	10.2686	±	0.069402	6.5e-12	1.2e-10
ILMN_1728355	PSMD4	NO	10.3987	±	0.0873789	10.0343	±	0.059794	10.5079	±	0.0519632	7.23e-08	4.38e-07
ILMN_1728426	INPPL1	NO	9.91748	±	0.0583215	9.73357	±	0.0641958	9.93104	±	0.0711773	0.0132791	0.0235543
ILMN_1728498	PCBP4	NO	9.49913	±	0.0773852	8.92831	±	0.0647558	9.09614	±	0.0569964	1.96e-09	1.78e-08
ILMN_1728501	CHRNA9	NO	6.61782	±	0.0392209	6.40117	±	0.0241712	6.68915	±	0.0286275	7.13e-09	5.55e-08
ILMN_1728517	FNTB	NO	12.5931	±	0.0509595	12.4111	±	0.0252042	12.661	±	0.023327	3.14e-06	1.34e-05
ILMN_1728570	TCF21	NO	5.43259	±	0.044999	5.28499	±	0.0378552	5.35817	±	0.0342816	0.0309475	0.0493921
ILMN_1728572	DOK5	NO	5.4605	±	0.0386042	5.31032	±	0.0278352	5.40738	±	0.0239716	0.00317438	0.00661798
ILMN_1728677	CREB5	NO	5.56565	±	0.0310482	5.53342	±	0.0280758	5.42728	±	0.0276756	0.00319991	0.00666345
ILMN_1728802	SDCCAG8	NO	5.49102	±	0.0597029	5.71187	±	0.0380949	5.51119	±	0.0507325	0.000230811	0.000633821
ILMN_1728803	HMP19	NO	10.0219	±	0.058321	10.0644	±	0.0508251	10.6314	±	0.0463543	1.94e-15	1.17e-13
ILMN_1728972	FAM64A	NO	5.35606	±	0.0353126	5.53199	±	0.0302626	5.2711	±	0.0325497	8.21e-07	3.98e-06
ILMN_1729058	SCAMP1	NO	5.75752	±	0.0753154	5.97161	±	0.067987	5.65096	±	0.0468181	0.000774037	0.0018836
ILMN_1729117	COL5A2	NO	6.46558	±	0.114133	7.28015	±	0.0597293	6.52555	±	0.0629216	8.26e-11	1.09e-09
ILMN_1729180	GATM	NO	6.81878	±	0.108858	7.07068	±	0.0582378	6.9184	±	0.0737894	0.0174024	0.0298399
ILMN_1729208	NGFRAP1	YES	8.45641	±	0.0693496	8.0939	±	0.0262153	8.4705	±	0.0333273	1.55e-08	1.11e-07
ILMN_1729216	CRYAB	NO	10.7465	±	0.072117	10.2559	±	0.0579545	10.2752	±	0.0637876	7.57e-12	1.38e-10
ILMN_1729217	FAM131A	NO	12.01	±	0.0838161	12.5529	±	0.0382406	12.0728	±	0.0355265	6.97e-12	1.28e-10
ILMN_1729251	MYH4	NO	5.56038	±	0.046107	5.78171	±	0.044728	5.79975	±	0.0538823	0.000562653	0.0014131
ILMN_1729294	RNF130	NO	8.28822	±	0.0637231	8.16612	±	0.0559457	8.07162	±	0.0576087	0.00177196	0.0039564
ILMN_1729368	FZD8	NO	8.48251	±	0.0883472	8.51401	±	0.0566247	8.79286	±	0.0439173	3.98e-06	1.65e-05
ILMN_1729455	EML1	NO	9.45731	±	0.0809283	9.70261	±	0.0717184	10.0895	±	0.052215	8.28e-10	8.34e-09
ILMN_1729498	TMEFF1	NO	5.42018	±	0.0543631	5.27979	±	0.0281506	5.41106	±	0.039127	0.0192994	0.0327
ILMN_1729599	GDPD1	NO	7.66693	±	0.050624	7.37797	±	0.0182617	7.5325	±	0.0309739	4.74e-07	2.41e-06
ILMN_1729650	PEX7	NO	9.14832	±	0.0744941	8.98748	±	0.0666437	9.18506	±	0.0561855	0.0147869	0.0258609
ILMN_1729690	PPIL2	NO	6.76727	±	0.0411769	6.87082	±	0.0375671	7.13975	±	0.0510321	5.01e-08	3.15e-07
ILMN_1729777	AGER	NO	6.49758	±	0.0395248	6.3716	±	0.0310243	6.53768	±	0.0332438	0.00197276	0.00435314
ILMN_1729868	SPRYD4	NO	9.22716	±	0.0573244	8.93309	±	0.026296	9.25503	±	0.0358203	8.48e-08	5.08e-07
ILMN_1729905	GAL3ST1	NO	7.68263	±	0.0681837	7.37555	±	0.0498051	7.21728	±	0.0769617	1.39e-06	6.41e-06
ILMN_1729963	KCNH5	NO	5.72889	±	0.0377631	5.82975	±	0.0265353	5.70787	±	0.0352922	0.0216789	0.0361983
ILMN_1729980	RNF216	NO	6.87454	±	0.0607892	7.04927	±	0.0425638	6.99886	±	0.0687081	0.00499618	0.00994182
ILMN_1729987	SRC	NO	6.15341	±	0.0621956	6.43936	±	0.0543251	6.28091	±	0.0665687	0.00277862	0.00587932
ILMN_1730007	MPZL2	NO	6.36203	±	0.051285	6.14935	±	0.0342601	6.40818	±	0.0258516	2.63e-06	1.14e-05
ILMN_1730019	BRD1	NO	5.66801	±	0.0471349	5.49977	±	0.0305331	5.71953	±	0.0426388	0.000447857	0.00114791
ILMN_1730039	IGSF21	NO	13.2664	±	0.0521084	12.9573	±	0.0412468	13.0828	±	0.0473212	1.24e-05	4.68e-05
ILMN_1730101	GSPT2	YES	7.31506	±	0.111131	8.00929	±	0.0476589	7.58308	±	0.0505907	9.51e-09	7.14e-08
ILMN_1730118	ZNF644	NO	7.4093	±	0.05464	7.78387	±	0.0447209	7.28186	±	0.0335298	9.58e-12	1.67e-10
ILMN_1730159	TIFAB	NO	5.83403	±	0.0473657	5.69606	±	0.0205199	5.8173	±	0.0384711	0.0160694	0.0277965
ILMN_1730291	ATP1B1	NO	6.41512	±	0.0423728	6.20254	±	0.0308248	6.3592	±	0.0275279	9.82e-05	0.000297094
ILMN_1730307	MED16	NO	5.42783	±	0.023021	5.32584	±	0.0266503	5.51766	±	0.0418267	0.000194633	0.000543903
ILMN_1730491	FMNL2	NO	6.0841	±	0.122641	6.878	±	0.0562269	5.76903	±	0.0449395	2.97e-16	2.63e-14
ILMN_1730516	TMEM133	NO	7.01859	±	0.0484069	6.86782	±	0.0244633	6.98401	±	0.0404156	0.0146154	0.0256116
ILMN_1730658	YTHDF2	NO	9.80842	±	0.0504971	9.81465	±	0.0519994	9.92794	±	0.0508992	0.0138315	0.0244313
ILMN_1730728	OR2B2	NO	7.77615	±	0.0685372	7.39397	±	0.027923	7.91041	±	0.0402876	7.21e-11	9.76e-10
ILMN_1730734	TMEM205	NO	12.7768	±	0.0483313	12.548	±	0.0491543	12.8225	±	0.0371196	1.45e-07	8.17e-07
ILMN_1730745	CCDC73	NO	5.52431	±	0.0365404	5.42305	±	0.0237354	5.58279	±	0.0357286	0.00263046	0.0056155
ILMN_1730794	SERTAD4	NO	6.71116	±	0.0357384	6.59309	±	0.0238969	6.63914	±	0.0300422	0.0191848	0.0325307
ILMN_1730809	SLC29A2	NO	7.28664	±	0.0549018	6.9463	±	0.0236147	7.20756	±	0.044428	3.49e-07	1.82e-06
ILMN_1730824	ZNF512	NO	6.40853	±	0.0577	6.72305	±	0.0490003	6.3942	±	0.0409459	3.68e-06	1.54e-05
ILMN_1731023	REPIN1	NO	6.6568	±	0.0266548	6.59864	±	0.0297216	6.5159	±	0.0346145	0.00410806	0.00833188
ILMN_1731049	MGAT5	NO	5.20667	±	0.0253943	5.10669	±	0.0289303	5.26983	±	0.0296275	0.000555503	0.00139672
ILMN_1731064	CABC1	NO	8.4497	±	0.0692923	8.72383	±	0.0385584	8.66065	±	0.0461408	0.00102041	0.00241671
ILMN_1731135	RAB11B	NO	5.11608	±	0.0295662	5.183	±	0.0261662	5.02421	±	0.0250833	0.000293538	0.000786529
ILMN_1731137	TXNDC9	NO	5.07005	±	0.0355899	5.19964	±	0.0268202	5.03528	±	0.020775	0.000149779	0.000429681
ILMN_1731184	MELK	NO	6.17778	±	0.0456235	5.9391	±	0.0250049	6.18772	±	0.0257763	4.01e-07	2.06e-06
ILMN_1731193	BCL2L12	NO	5.11963	±	0.035301	5.25387	±	0.0354221	5.08262	±	0.0238451	0.00072438	0.00177496
ILMN_1731223	AMPD3	NO	5.5263	±	0.0406269	5.47327	±	0.023538	5.597	±	0.032171	0.0125582	0.0224602
ILMN_1731233	GZMH	NO	5.89447	±	0.0819271	6.1679	±	0.066553	6.04427	±	0.0874227	0.000397613	0.00103016
ILMN_1731353	CHPF	NO	9.81553	±	0.0948999	9.41448	±	0.0754537	10.0247	±	0.0727367	1.78e-09	1.64e-08
ILMN_1731358	ZNF532	NO	10.0502	±	0.107078	10.0932	±	0.0533673	10.2447	±	0.0820563	0.00461722	0.00926333
ILMN_1731374	CPE	NO	7.18441	±	0.130475	8.18294	±	0.0889615	7.18592	±	0.0687071	6.72e-13	1.65e-11
ILMN_1731446	COL11A1	NO	6.84882	±	0.0550845	6.54245	±	0.0302018	6.79507	±	0.0347895	1.45e-06	6.65e-06
ILMN_1731476	ARNTL	NO	7.22174	±	0.0502557	6.94658	±	0.0244869	7.15854	±	0.0379858	5.07e-06	2.05e-05
ILMN_1731498	GPR156	NO	6.99174	±	0.0524993	6.77817	±	0.0315839	6.98022	±	0.0446047	0.000773619	0.0018831
ILMN_1731506	PAX9	NO	5.2459	±	0.0366945	5.38699	±	0.030642	5.28783	±	0.0339533	0.0123942	0.0222162
ILMN_1731507	A2BP1	NO	5.23531	±	0.0894314	5.72104	±	0.0836228	5.00465	±	0.0360491	2.19e-09	1.95e-08
ILMN_1731547	GIF	NO	6.78946	±	0.048213	6.53768	±	0.0264536	6.75531	±	0.0325039	5.15e-06	2.08e-05
ILMN_1731568	RAB3D	NO	5.18872	±	0.0264635	5.30565	±	0.0296935	5.1491	±	0.0245634	0.000302181	0.000807141
ILMN_1731619	DAD1	NO	11.9941	±	0.0414729	11.8684	±	0.0334356	12.0156	±	0.0338809	0.00122026	0.00283482
ILMN_1731644	SETDB2	NO	8.37012	±	0.0458348	8.17986	±	0.0243276	8.18231	±	0.0247026	3.15e-05	0.000108065
ILMN_1731699	RAB15	NO	6.07148	±	0.0911899	6.58815	±	0.0639621	5.78195	±	0.0388654	3.31e-12	6.61e-11
ILMN_1731741	DCHS2	NO	5.47589	±	0.0459802	5.75003	±	0.0455765	5.63587	±	0.0427225	7.91e-05	0.000244638
ILMN_1731777	NTRK1	NO	6.79944	±	0.0424493	6.59081	±	0.0301382	6.74439	±	0.0369007	0.000377807	0.000986937
ILMN_1731788	NRG1	NO	5.29798	±	0.0390696	5.3302	±	0.0314802	5.18446	±	0.0238369	0.00507591	0.0100778
ILMN_1731838	COX6BP1	NO	5.79446	±	0.0364396	5.59129	±	0.0358727	5.71549	±	0.0331096	0.00057501	0.00144086
ILMN_1731862	ITIH5	NO	5.57464	±	0.0523947	5.40009	±	0.0395852	5.50427	±	0.0313473	0.0177206	0.0303326
ILMN_1731948	PCK1	NO	6.51568	±	0.0476893	6.27746	±	0.0292602	6.46037	±	0.0300081	1.68e-05	6.1e-05
ILMN_1731984	HMGN3	NO	6.11897	±	0.0379503	5.96852	±	0.0250032	6.15995	±	0.039627	0.000458543	0.00117224
ILMN_1732053	SNRNP70	NO	11.2188	±	0.0742819	11.0132	±	0.0654643	11.2264	±	0.0606028	0.000564733	0.00141671
ILMN_1732066	CKMT1A	NO	10.4925	±	0.0609404	10.4638	±	0.059236	10.0218	±	0.0597146	2.14e-11	3.35e-10
ILMN_1732080	SUMO1P3	NO	7.43979	±	0.142168	8.31063	±	0.0486625	7.24411	±	0.0683878	2.06e-12	4.39e-11
ILMN_1732187	TMEM143	NO	5.67885	±	0.0400933	5.77384	±	0.0308183	5.5938	±	0.0325217	0.00197897	0.00436468
ILMN_1732251	OR10G9	NO	5.55178	±	0.0416052	5.36247	±	0.030984	5.55588	±	0.0317572	0.000137753	0.00039906
ILMN_1732271	BTBD9	NO	6.71578	±	0.0488917	6.57411	±	0.0256614	6.81416	±	0.0334014	1.48e-05	5.47e-05
ILMN_1732296	ID3	NO	5.02523	±	0.0249138	5.18999	±	0.0266434	5.07913	±	0.0195988	2.11e-05	7.5e-05
ILMN_1732309	TAS2R9	NO	5.47237	±	0.0552385	5.32994	±	0.0285215	5.43594	±	0.0262415	0.0274601	0.0445818
ILMN_1732371	SLC26A10	NO	5.98626	±	0.0445433	5.8577	±	0.0254344	5.97863	±	0.0258956	0.01131	0.0204852
ILMN_1732475	STYX	NO	5.4516	±	0.037085	5.40069	±	0.028246	5.57211	±	0.0343893	0.00151013	0.00342799
ILMN_1732514	GALK2	NO	5.76857	±	0.0453513	5.57389	±	0.025398	5.75493	±	0.0350624	0.0002452	0.000669161
ILMN_1732705	HCFC1	YES	11.2886	±	0.0765394	11.8097	±	0.0421658	11.102	±	0.0375337	7.34e-14	2.39e-12
ILMN_1732725	SAPS3	NO	6.91398	±	0.0657106	7.15192	±	0.0338502	6.94619	±	0.060673	0.00203374	0.0044721
ILMN_1732799	CD34	NO	6.74202	±	0.0544042	6.83723	±	0.0331853	6.64576	±	0.0506432	0.003234	0.00672396
ILMN_1732808	TNRC9	NO	5.23765	±	0.0329713	5.093	±	0.0302662	5.23421	±	0.0286294	0.00108641	0.00255661
ILMN_1732809	ALG9	NO	9.12257	±	0.0576455	8.83241	±	0.0340247	9.25487	±	0.0450692	1.88e-10	2.28e-09
ILMN_1732810	SNX17	NO	11.9872	±	0.0644873	11.7255	±	0.0658897	11.9667	±	0.0617688	7.79e-05	0.000241522
ILMN_1732969	RNF169	NO	7.79938	±	0.0569793	7.45533	±	0.0338836	7.78605	±	0.052955	3.73e-07	1.94e-06
ILMN_1732976	FGF14	NO	5.07019	±	0.0308742	5.04483	±	0.0284023	4.95809	±	0.0282807	0.023968	0.0396244
ILMN_1732985	PHF20L1	NO	6.13715	±	0.0492685	6.32234	±	0.0565917	6.17855	±	0.0637731	0.0185791	0.0316005
[truncated: 3,558 more rows]
