# Supplementary material for: Stress amplifies sex differences in primate prefrontal profiles of gene expression
Source: Biol Sex Differ. 2017 Nov 2;8:36. doi: 10.1186/s13293-017-0157-3 (PMC5667444; doi:10.1186/s13293-017-0157-3)
Supplement: Supplementary file 3 — Sex differences. Genes targeted by probes with sex difference main effects (P < 0.05) that survived multiple testing correction (q < 0.05) across squirrel monkey prefrontal cortical regions. Data from 10 males and 18 females are presented for 82 probes. (XLSX 22 kb) [file 13293_2017_157_MOESM3_ESM.xlsx]

## Sheet: Sheet1
Probe	Gene	Male mean ± SEM			Female mean ± SEM			Sex P	Sex q	Age P	Age q
ILMN_2323385	TRIM4	10.0112	±	0.0454757	10.2509	±	0.0353504	8.5225e-08	0.000377249	0.0036328	0.596181
ILMN_2224833	ADIPOR2	8.97827	±	0.101015	9.51457	±	0.0615828	1.15916e-06	0.00342069	0.457575	0.870228
ILMN_1711826	SLC24A2	6.68362	±	0.102387	7.0463	±	0.0759954	2.23882e-06	0.00495508	0.000667878	0.507677
ILMN_1668714	SIK2	7.0172	±	0.0962464	7.49222	±	0.0523951	3.86924e-06	0.00570907	0.946022	0.988246
ILMN_1681135	SPATA2	9.89609	±	0.084913	10.5317	±	0.068232	3.33432e-06	0.00570907	0.263779	0.790563
ILMN_1678087	MAP3K4	7.87002	±	0.118379	8.30565	±	0.0801471	8.33103e-06	0.0091458	0.0135219	0.596181
ILMN_1699703	ARCN1	9.69236	±	0.106956	10.2781	±	0.0746945	9.24197e-06	0.0091458	0.829088	0.971145
ILMN_1797604	CAP1	12.792	±	0.0415026	13.0549	±	0.0397292	1.19794e-05	0.0091458	0.132697	0.700735
ILMN_1801348	GOT2	12.8484	±	0.0572938	13.131	±	0.0379248	1.23969e-05	0.0091458	0.811987	0.968389
ILMN_2359601	CAMK2G	7.16202	±	0.121836	7.63185	±	0.0729669	1.01347e-05	0.0091458	0.0325075	0.596181
ILMN_2368856	KCNIP1	5.65778	±	0.0823504	5.9378	±	0.0587425	1.05822e-05	0.0091458	0.0103961	0.596181
ILMN_1675453	HHIP	6.57836	±	0.0607678	6.84503	±	0.0551356	1.48151e-05	0.00966017	0.0217469	0.596181
ILMN_1814230	MTCP1	8.86188	±	0.0758211	8.44827	±	0.0561737	1.52764e-05	0.00966017	0.183752	0.743167
ILMN_1808898	NPR2	6.02695	±	0.0810046	6.29623	±	0.0855082	1.73413e-05	0.0102348	0.000341269	0.503542
ILMN_1670172	WDR33	10.9115	±	0.0520807	11.2258	±	0.050876	2.85248e-05	0.0115463	0.318104	0.815992
ILMN_1726459	NPAS4	10.9013	±	0.147836	9.75164	±	0.135006	2.92603e-05	0.0115463	0.446545	0.86619
ILMN_1737308	GLRX	7.30032	±	0.126165	7.69465	±	0.0566625	3.5214e-05	0.0115463	0.121037	0.680774
ILMN_1743104	RBM4B	7.56676	±	0.133795	8.00245	±	0.0817114	3.00788e-05	0.0115463	0.0221695	0.596181
ILMN_1748281	MAPK10	11.823	±	0.0436097	12.0856	±	0.0375005	2.32341e-05	0.0115463	0.512925	0.884892
ILMN_1758673	SLC44A1	6.66818	±	0.0853531	6.99993	±	0.0602414	2.57915e-05	0.0115463	0.147601	0.714081
ILMN_1785902	C1QC	6.93881	±	0.0624844	7.35811	±	0.0539304	3.23579e-05	0.0115463	0.372709	0.833481
ILMN_1787813	SLC5A3	6.5035	±	0.0659832	6.21119	±	0.0425266	3.27965e-05	0.0115463	0.851744	0.972927
ILMN_1809963	RSAD1	5.68289	±	0.080557	5.89266	±	0.0539174	3.46049e-05	0.0115463	0.0163562	0.596181
ILMN_2333670	RNASE1	6.89097	±	0.0863958	7.41093	±	0.0795147	2.86447e-05	0.0115463	0.807413	0.968389
ILMN_2389501	HSD11B1	8.10698	±	0.11063	8.85384	±	0.0821413	3.2076e-05	0.0115463	0.295371	0.810671
ILMN_2389506	HSD11B1	5.85455	±	0.093324	6.39843	±	0.0689559	2.62126e-05	0.0115463	0.412244	0.855308
ILMN_1726204	SCRG1	9.7652	±	0.0738208	9.56634	±	0.0656464	3.73343e-05	0.0118043	0.000620261	0.507677
ILMN_1744191	SLC6A1	8.34979	±	0.0975974	8.94032	±	0.0746252	4.15685e-05	0.0126898	0.956151	0.990035
ILMN_1666090	OPALIN	6.72314	±	0.147606	7.26075	±	0.098432	4.62352e-05	0.013644	0.296347	0.810671
ILMN_1711383	STK4	7.37694	±	0.106097	7.94548	±	0.0680998	5.88097e-05	0.0160996	0.918888	0.98263
ILMN_1756417	ANKRD37	6.19569	±	0.114403	6.56398	±	0.077167	6.00122e-05	0.0160996	0.112226	0.673486
ILMN_2046003	ZDHHC6	9.05779	±	0.118362	9.68476	±	0.0756381	5.9715e-05	0.0160996	0.918559	0.98263
ILMN_2392143	TRAF6	6.18948	±	0.0925833	6.54015	±	0.0581501	6.2901e-05	0.0163783	0.350225	0.827732
ILMN_2086105	SPRY4	6.17951	±	0.139282	6.70892	±	0.0710269	6.58698e-05	0.0166613	0.431884	0.859013
ILMN_1750079	PURB	11.116	±	0.0916306	11.6992	±	0.0705239	7.1561e-05	0.017598	0.0408006	0.603253
ILMN_1762139	CRB1	6.33636	±	0.102634	6.68367	±	0.0660652	7.37367e-05	0.017643	0.092814	0.656939
ILMN_1690122	CRKL	11.5849	±	0.0626378	11.8838	±	0.0440451	9.59706e-05	0.0202292	0.291621	0.808753
ILMN_1702501	RPS6KA2	11.5504	±	0.0588308	11.8512	±	0.0444556	9.43035e-05	0.0202292	0.616997	0.922797
ILMN_1705685	MEIS1	7.173	±	0.0775575	7.39033	±	0.0415599	8.74333e-05	0.0202292	0.074621	0.648486
ILMN_1813936	DNAH3	8.38476	±	0.118143	7.79643	±	0.0938389	9.4759e-05	0.0202292	0.917852	0.98263
ILMN_2361185	PHF20L1	7.42465	±	0.0703848	7.03644	±	0.0485351	9.11075e-05	0.0202292	0.620062	0.924388
ILMN_1738704	TRIM26	6.44893	±	0.0740292	6.66011	±	0.0575769	0.00010369	0.0213481	0.00346284	0.596181
ILMN_1680130	DYM	7.0504	±	0.143943	7.57224	±	0.0751837	0.000109981	0.0221286	0.822318	0.970036
ILMN_1739659	ZDHHC6	10.812	±	0.0754257	11.2217	±	0.0467743	0.000113012	0.0222332	0.849624	0.972927
ILMN_2069224	PVALB	7.03853	±	0.0942688	7.41285	±	0.0961914	0.000121101	0.0233067	0.0751693	0.648486
ILMN_1657547	CCDC34	12.438	±	0.0693424	11.8815	±	0.0628957	0.000134492	0.0238132	0.0954726	0.659297
ILMN_1728676	KIAA0196	9.29718	±	0.0570561	9.62728	±	0.0375539	0.000130165	0.0238132	0.863761	0.973221
ILMN_2077680	CLDND2	8.9823	±	0.121498	8.57134	±	0.0761416	0.000133385	0.0238132	0.100225	0.659436
ILMN_2262288	EEF1G	6.20598	±	0.130042	6.47987	±	0.0614168	0.000132108	0.0238132	0.0179282	0.596181
ILMN_2214117	NDST4	8.91226	±	0.10718	8.3443	±	0.0974393	0.000149602	0.0259692	0.512658	0.88485
ILMN_1683692	LRCH1	5.70182	±	0.0930725	6.15774	±	0.0748275	0.000154757	0.0263474	0.803787	0.968389
ILMN_1770725	AIF1L	7.01242	±	0.124071	7.29741	±	0.0781391	0.000168053	0.0280712	0.016282	0.596181
ILMN_1784655	TLCD1	6.428	±	0.101821	6.58065	±	0.0695546	0.000172551	0.0282888	0.000224327	0.496492
ILMN_1661653	DET1	6.41175	±	0.101225	6.7966	±	0.0810476	0.000185388	0.0291088	0.261964	0.790383
ILMN_1666444	RBMS1	6.88389	±	0.0987637	7.25178	±	0.0674565	0.000187417	0.0291088	0.655872	0.93377
ILMN_1736562	TRIM39	9.13214	±	0.0507974	9.35478	±	0.0315291	0.000182564	0.0291088	0.940383	0.987105
ILMN_1800642	RELN	11.2254	±	0.0972457	10.7991	±	0.086121	0.000206519	0.0315226	0.228661	0.773002
ILMN_2404256	PTPRT	6.37538	±	0.106772	6.81634	±	0.0890888	0.000212697	0.0319154	0.0976804	0.659436
ILMN_1663699	SLCO3A1	7.47933	±	0.110685	6.94846	±	0.0694918	0.000217186	0.0320459	0.0794396	0.64938
ILMN_1763198	STAT6	7.77838	±	0.0783502	8.07655	±	0.0868683	0.000224593	0.0325955	0.00611981	0.596181
ILMN_1665871	ANGEL1	7.43433	±	0.0791211	7.68635	±	0.0897844	0.000246633	0.0348812	0.00355875	0.596181
ILMN_1766195	ZNF558	6.53119	±	0.10758	7.06589	±	0.0781063	0.000248223	0.0348812	0.606046	0.918851
ILMN_1655906	FBXW7	7.51788	±	0.0876109	7.15795	±	0.0442423	0.000266425	0.036854	0.749544	0.954604
ILMN_1696532	RBBP5	7.22447	±	0.163242	7.65158	±	0.0837648	0.000295748	0.0375609	0.0983818	0.659436
ILMN_1717934	SYT11	13.9685	±	0.0453347	13.8312	±	0.0349065	0.000281487	0.0375609	0.0390281	0.598863
ILMN_1721801	GDAP1	5.87028	±	0.0671459	5.67398	±	0.0455348	0.000301234	0.0375609	0.112796	0.673796
ILMN_1773247	ZNF410	7.9699	±	0.0591377	8.30286	±	0.0538794	0.00029275	0.0375609	0.664619	0.936618
ILMN_1774604	PNKD	5.65832	±	0.0967584	6.01347	±	0.0678861	0.000291865	0.0375609	0.759522	0.958224
ILMN_1781999	ABCF2	5.74997	±	0.0748516	5.99837	±	0.0588741	0.000300263	0.0375609	0.425331	0.856795
ILMN_2391891	MAP2K5	5.72481	±	0.0750486	5.93286	±	0.0532848	0.000292975	0.0375609	0.135274	0.703102
ILMN_1709334	TM9SF1	6.78934	±	0.118598	7.17608	±	0.0772118	0.000321542	0.0382007	0.260747	0.790383
ILMN_1720440	HELQ	7.15061	±	0.0995782	7.64709	±	0.0725093	0.000323625	0.0382007	0.247068	0.781415
ILMN_1762103	WDR48	6.43277	±	0.101251	6.74093	±	0.0549679	0.000318534	0.0382007	0.861636	0.973221
ILMN_2192385	TTC19	7.23223	±	0.144305	7.80776	±	0.0928161	0.000311419	0.0382007	0.506105	0.881998
ILMN_1737611	VAMP1	11.2694	±	0.0823003	11.666	±	0.0812548	0.000339818	0.0395843	0.763331	0.959394
ILMN_1680579	ATP2B4	9.63593	±	0.0740949	9.0541	±	0.128934	0.000352402	0.0405171	0.73988	0.953878
ILMN_2345142	SULF2	11.6119	±	0.033055	11.4607	±	0.0480103	0.000362996	0.0408617	0.0129515	0.596181
ILMN_2376403	TSC22D3	6.47287	±	0.153469	7.04103	±	0.104909	0.00036463	0.0408617	0.70279	0.944844
ILMN_1756959	SLIT1	8.53992	±	0.0825316	7.94296	±	0.0821282	0.000369377	0.0408762	0.38659	0.839195
ILMN_1690138	PHF10	7.34758	±	0.0687309	7.11002	±	0.050477	0.000441519	0.0476679	0.686851	0.940846
ILMN_1726245	TGFBR2	8.23616	±	0.107725	8.77297	±	0.0786013	0.000436281	0.0476679	0.855587	0.972927
ILMN_1774062	SLC25A5	12.8926	±	0.0483998	13.0876	±	0.0384217	0.000462218	0.0493014	0.421438	0.856635
