# Supplementary material for: Stress amplifies sex differences in primate prefrontal profiles of gene expression
Source: Biol Sex Differ. 2017 Nov 2;8:36. doi: 10.1186/s13293-017-0157-3 (PMC5667444; doi:10.1186/s13293-017-0157-3)
Supplement: Supplementary file 4 — Correlations between qPCR and array. Determinations by qPCR correlated with array results regardless of whether prefrontal cortical regions were analyzed separately (18 females +10 males = 28 pairwise comparisons per region) or combined (3 regions x [18 females +10 males] = 84 pairwise comparisons). Abbreviations: dlPFC dorosolateral prefrontal cortex, vlPFC ventrolateral prefrontal cortex, vmPFC ventromedial prefrontal cortex. (XLSX 10 kb) [file 13293_2017_157_MOESM4_ESM.xlsx]

## Sheet: Sheet1
Array Probe ID	Gene	dlPFC	vlPFC	vmPFC	All Regions
ILMN_2389501	HSD11B1	0.73*	0.65*	0.84*	0.75*
ILMN_2389506	HSD11B1	0.66*	0.64*	0.83*	0.76*
ILMN_1769492	CACNG2	0.56*	0.61*	0.64*	0.55*
*r>0.48, P<0.01
